# Supplementary material for: Review of the Bobekia-group (Braconidae, Alysiinae, Alysiini), with description of a new genus and a new subgenus
Source: Zookeys. 2020 Apr 13;926:25–51. doi: 10.3897/zookeys.926.47270 (PMC7170972; doi:10.3897/zookeys.926.47270)
Supplement: XML Treatment for Separatatus [file zookeys.926.47270-treatment1.xml]

<!DOCTYPE tp:taxon-treatment
  PUBLIC "-//TaxonX//DTD Taxonomic Treatment Publishing DTD v0 20100105//EN" "tax-treatment-NSO.dtd">
<tp:taxon-treatment xmlns:tp="http://www.plazi.org/taxpub"><tp:treatment-meta><kwd-group><label>Taxon classification</label><kwd><named-content xmlns:xlink="http://www.w3.org/1999/xlink" content-type="kingdom">Animalia</named-content></kwd><kwd><named-content xmlns:xlink="http://www.w3.org/1999/xlink" content-type="order">Hymenoptera</named-content></kwd><kwd><named-content xmlns:xlink="http://www.w3.org/1999/xlink" content-type="family">Braconidae</named-content></kwd></kwd-group><mixed-citation publication-type="journal"><person-group><name><surname>Zhang</surname><given-names>Ruo-Nan</given-names></name><name><surname>van Achterberg</surname><given-names>Cornelis</given-names></name><name><surname>Tian</surname><given-names>Xiao-Xia</given-names></name><name><surname>Tan</surname><given-names>Jiang-Li</given-names></name></person-group><article-title>Review of the <italic><tp:taxon-name><tp:taxon-name-part taxon-name-part-type="genus" reg="Bobekia">Bobekia</tp:taxon-name-part></tp:taxon-name></italic>-group (<tp:taxon-name><tp:taxon-name-part taxon-name-part-type="family">Braconidae</tp:taxon-name-part></tp:taxon-name>, <tp:taxon-name><tp:taxon-name-part taxon-name-part-type="subfamily">Alysiinae</tp:taxon-name-part></tp:taxon-name>, <tp:taxon-name><tp:taxon-name-part taxon-name-part-type="tribe">Alysiini</tp:taxon-name-part></tp:taxon-name>), with description of a new genus and a new subgenus</article-title><source>Zookeys</source><day>13</day><month>4</month><year>2020</year><volume>926</volume><fpage>25</fpage><lpage>51</lpage><pub-id pub-id-type="doi">10.3897/zookeys.926.47270</pub-id></mixed-citation></tp:treatment-meta><tp:nomenclature><tp:taxon-name><object-id xmlns:xlink="http://www.w3.org/1999/xlink" content-type="arpha" xlink:type="simple">54028A37-ED54-5189-BFC0-909B62331097</object-id>
            <tp:taxon-name-part taxon-name-part-type="genus" reg="Separatatus">Separatatus</tp:taxon-name-part>
          </tp:taxon-name><tp:taxon-authority>Chen &amp; Wu, 1994</tp:taxon-authority><xref ref-type="fig" rid="F1">Figs 1–4</xref><xref ref-type="fig" rid="F2">, 5–16</xref><xref ref-type="fig" rid="F3">, 17–19</xref><xref ref-type="fig" rid="F4">, 20–25</xref><xref ref-type="fig" rid="F12">, 115–126</xref><tp:nomenclature-citation-list><tp:nomenclature-citation><tp:taxon-name>
                <tp:taxon-name-part taxon-name-part-type="genus" reg="Separatatus">Separatatus</tp:taxon-name-part>
              </tp:taxon-name><comment>Chen &amp; Wu, 1994: 132; <xref ref-type="bibr" rid="B29">Zhu et al. 2017</xref>: 69–72; <xref ref-type="bibr" rid="B24">Yao et al. 2018a</xref>: 187–188. Type species (by monotypy): <tp:taxon-name><tp:taxon-name-part taxon-name-part-type="genus" reg="Separatatus">Separatatus</tp:taxon-name-part> <tp:taxon-name-part taxon-name-part-type="species" reg="carinatus">carinatus</tp:taxon-name-part></tp:taxon-name> Chen &amp; Wu, 1994 [holotype (<abbrev xmlns:xlink="http://www.w3.org/1999/xlink" content-type="institution" xlink:title="Fujian Agricultural and Forestry University (Fuzhou)" id="ABBRID0EDAAG" xlink:type="simple">FAFU</abbrev>) examined].</comment></tp:nomenclature-citation><tp:nomenclature-citation><tp:taxon-name>
                <tp:taxon-name-part taxon-name-part-type="genus" reg="Phasmidiasta">Phasmidiasta</tp:taxon-name-part>
              </tp:taxon-name><comment>sensu <xref ref-type="bibr" rid="B11">Fischer 2006</xref>: 628–631 (p.p.).</comment></tp:nomenclature-citation><tp:nomenclature-citation><tp:taxon-name>
                <tp:taxon-name-part taxon-name-part-type="genus" reg="Hovalysia">Hovalysia</tp:taxon-name-part>
              </tp:taxon-name><comment>sensu <xref ref-type="bibr" rid="B23">Wharton 2002</xref>: 79 (figs 124–127).</comment></tp:nomenclature-citation><tp:nomenclature-citation><tp:taxon-name>
                <tp:taxon-name-part taxon-name-part-type="genus" reg="Bobekoides">Bobekoides</tp:taxon-name-part>
              </tp:taxon-name><comment>sensu <xref ref-type="bibr" rid="B28">Zheng et al. 2013</xref>: 143–146 (p.p.).</comment></tp:nomenclature-citation></tp:nomenclature-citation-list></tp:nomenclature><tp:treatment-sec sec-type="notes" id="SECID0ESBAG"><title>Notes.</title><p>A small Oriental and East Palaearctic genus in terms of species richness; hosts are unknown for all species. Species of <italic><tp:taxon-name><tp:taxon-name-part taxon-name-part-type="genus" reg="Separatatus">Separatatus</tp:taxon-name-part></tp:taxon-name></italic> can be identified with the key by <xref ref-type="bibr" rid="B24">Yao et al. (2018a)</xref>, and those of <italic><tp:taxon-name><tp:taxon-name-part taxon-name-part-type="genus" reg="Parabobekoides">Parabobekoides</tp:taxon-name-part></tp:taxon-name></italic> with the key below.</p><fig id="F1" position="float" orientation="portrait"><object-id xmlns:xlink="http://www.w3.org/1999/xlink" content-type="doi" xlink:type="simple">10.3897/zookeys.926.47270.figures1-4</object-id><object-id xmlns:xlink="http://www.w3.org/1999/xlink" content-type="arpha" xlink:type="simple">A4A5442E-5152-5FCD-9FE5-CBCBF61C0890</object-id><label>Figures 1–4.</label><caption><p><italic><tp:taxon-name><tp:taxon-name-part taxon-name-part-type="genus" reg="Separatatus">Separatatus</tp:taxon-name-part> <tp:taxon-name-part taxon-name-part-type="species" reg="yinshani">yinshani</tp:taxon-name-part></tp:taxon-name></italic> Zhang &amp; van Achterberg, sp. nov., ♀, holotype <bold>1</bold> habitus, lateral aspect <bold>2</bold> apex of ovipositor, lateral aspect <bold>3</bold> antenna <bold>4</bold> middle tarsus and outer claw, lateral aspect.</p></caption><graphic xmlns:xlink="http://www.w3.org/1999/xlink" xlink:href="zookeys-926-025-g001.jpg" position="float" orientation="portrait" xlink:type="simple" id="oo_399407.jpg"><uri content-type="original_file" xlink:type="simple">https://binary.pensoft.net/fig/399407</uri></graphic></fig></tp:treatment-sec><tp:treatment-sec><!--Section generated to contain objects referenced in tp:taxon-treatment.--><fig id="F2" position="float" orientation="portrait"><object-id xmlns:xlink="http://www.w3.org/1999/xlink" content-type="doi" xlink:type="simple">10.3897/zookeys.926.47270.figures5-16</object-id><object-id xmlns:xlink="http://www.w3.org/1999/xlink" content-type="arpha" xlink:type="simple">ECEE53A6-E557-5772-B551-37BF118FDDA0</object-id><label>Figures 5–16.</label><caption><p><italic><tp:taxon-name><tp:taxon-name-part taxon-name-part-type="genus" reg="Separatatus">Separatatus</tp:taxon-name-part> <tp:taxon-name-part taxon-name-part-type="species" reg="yinshani">yinshani</tp:taxon-name-part></tp:taxon-name></italic> Zhang &amp; van Achterberg sp. nov., ♀, holotype <bold>5</bold> fore wing <bold>6</bold> hind wing <bold>7</bold> mesosoma, lateral aspect <bold>8</bold> head and mesosoma, dorsal aspect <bold>9</bold> propodeum, first–third metasomal tergites, dorsal aspect <bold>10</bold> basal antennal segments <bold>11</bold> apical antennal segments <bold>12</bold> head, anterior aspect <bold>13</bold> head, dorsal aspect <bold>14</bold> head, lateral aspect <bold>15</bold> mandible, full view of third tooth <bold>16</bold> mandible, full view of first tooth.</p></caption><graphic xmlns:xlink="http://www.w3.org/1999/xlink" xlink:href="zookeys-926-025-g002.jpg" position="float" orientation="portrait" xlink:type="simple" id="oo_399408.jpg"><uri content-type="original_file" xlink:type="simple">https://binary.pensoft.net/fig/399408</uri></graphic></fig><fig id="F3" position="float" orientation="portrait"><object-id xmlns:xlink="http://www.w3.org/1999/xlink" content-type="doi" xlink:type="simple">10.3897/zookeys.926.47270.figures17-19</object-id><object-id xmlns:xlink="http://www.w3.org/1999/xlink" content-type="arpha" xlink:type="simple">68336EF1-4460-52A2-A9BB-8AEC0C2ED2F8</object-id><label>Figures 17–19.</label><caption><p><italic><tp:taxon-name><tp:taxon-name-part taxon-name-part-type="genus" reg="Separatatus">Separatatus</tp:taxon-name-part> <tp:taxon-name-part taxon-name-part-type="species" reg="yinshani">yinshani</tp:taxon-name-part></tp:taxon-name></italic> Zhang &amp; van Achterberg sp. nov., ♂, paratype <bold>17</bold> habitus, lateral aspect <bold>18</bold> head, anterior aspect <bold>19</bold> genitalia, ventral aspect.</p></caption><graphic xmlns:xlink="http://www.w3.org/1999/xlink" xlink:href="zookeys-926-025-g003.jpg" position="float" orientation="portrait" xlink:type="simple" id="oo_399409.jpg"><uri content-type="original_file" xlink:type="simple">https://binary.pensoft.net/fig/399409</uri></graphic></fig><fig id="F4" position="float" orientation="portrait"><object-id xmlns:xlink="http://www.w3.org/1999/xlink" content-type="doi" xlink:type="simple">10.3897/zookeys.926.47270.figures20-25</object-id><object-id xmlns:xlink="http://www.w3.org/1999/xlink" content-type="arpha" xlink:type="simple">1268DAE7-FB04-5BE5-B5C9-08B496346825</object-id><label>Figures 20–25.</label><caption><p><italic><tp:taxon-name><tp:taxon-name-part taxon-name-part-type="genus" reg="Separatatus">Separatatus</tp:taxon-name-part> <tp:taxon-name-part taxon-name-part-type="species" reg="yinshani">yinshani</tp:taxon-name-part></tp:taxon-name></italic> Zhang &amp; van Achterberg sp. nov., ♂, paratype <bold>20</bold> wings <bold>21</bold> propodeum, first–third metasomal tergites, dorsal aspect <bold>22</bold> basal antennal segments <bold>23</bold> apical antennal segments <bold>24</bold> head, anterior aspect <bold>25</bold> head, lateral aspect.</p></caption><graphic xmlns:xlink="http://www.w3.org/1999/xlink" xlink:href="zookeys-926-025-g004.jpg" position="float" orientation="portrait" xlink:type="simple" id="oo_399410.jpg"><uri content-type="original_file" xlink:type="simple">https://binary.pensoft.net/fig/399410</uri></graphic></fig><fig id="F12" position="float" orientation="portrait"><object-id xmlns:xlink="http://www.w3.org/1999/xlink" content-type="doi" xlink:type="simple">10.3897/zookeys.926.47270.figures115-126</object-id><object-id xmlns:xlink="http://www.w3.org/1999/xlink" content-type="arpha" xlink:type="simple">9ADC661A-E183-5A37-A5AB-6724901C1B5C</object-id><label>Figures 115–126.</label><caption><p><italic><tp:taxon-name><tp:taxon-name-part taxon-name-part-type="genus" reg="Separatatus">Separatatus</tp:taxon-name-part> <tp:taxon-name-part taxon-name-part-type="species" reg="carinatus">carinatus</tp:taxon-name-part></tp:taxon-name></italic> Chen &amp; Wu, ♀, holotype <bold>115</bold> wings <bold>116</bold> mesosoma, dorsal aspect <bold>117</bold> mandible, full view of first tooth <bold>118</bold> head, dorsal aspect <bold>119</bold> hind leg <bold>120</bold> mandible, full view of third tooth (fourth tooth arrowed) <bold>121</bold> head, anterior aspect <bold>122</bold> first–third metasomal tergites, dorsal aspect <bold>123</bold> basal antennal segments <bold>124</bold> antenna <bold>125</bold> habitus, lateral aspect <bold>126</bold> outer hind claw, lateral aspect.</p></caption><graphic xmlns:xlink="http://www.w3.org/1999/xlink" xlink:href="zookeys-926-025-g012.jpg" position="float" orientation="portrait" xlink:type="simple" id="oo_399418.jpg"><uri content-type="original_file" xlink:type="simple">https://binary.pensoft.net/fig/399418</uri></graphic></fig></tp:treatment-sec><ref-list><ref id="B29"><mixed-citation xmlns:xlink="http://www.w3.org/1999/xlink" xlink:type="simple"><person-group><name name-style="western"><surname>Zhu</surname><given-names>J-C</given-names></name><name name-style="western"><surname>van Achterberg</surname><given-names>C</given-names></name><name name-style="western"><surname>Chen</surname><given-names>X-X</given-names></name></person-group> (<year>2017</year>) <article-title>An illustrated key to the genera and subgenera of the <tp:taxon-name><tp:taxon-name-part taxon-name-part-type="tribe">Alysiini</tp:taxon-name-part></tp:taxon-name> from China (<tp:taxon-name><tp:taxon-name-part taxon-name-part-type="order">Hymenoptera</tp:taxon-name-part></tp:taxon-name>, <tp:taxon-name><tp:taxon-name-part taxon-name-part-type="family">Braconidae</tp:taxon-name-part></tp:taxon-name>, <tp:taxon-name><tp:taxon-name-part taxon-name-part-type="subfamily">Alysiinae</tp:taxon-name-part></tp:taxon-name>).</article-title><source>ZooKeys</source><volume>722</volume>: <fpage>37</fpage>–<lpage>79</lpage>. <ext-link xlink:type="simple" ext-link-type="doi" xlink:href="10.3897/zookeys.722.14799">https://doi.org/10.3897/zookeys.722.14799</ext-link></mixed-citation></ref><ref id="B24"><mixed-citation xmlns:xlink="http://www.w3.org/1999/xlink" xlink:type="simple"><person-group><name name-style="western"><surname>Yao</surname><given-names>J-L</given-names></name><name name-style="western"><surname>van Achterberg</surname><given-names>C</given-names></name><name name-style="western"><surname>Sharkey</surname><given-names>MJ</given-names></name><name name-style="western"><surname>Chen</surname><given-names>J-H</given-names></name></person-group> (<year>2018a</year>) <article-title><italic><tp:taxon-name><tp:taxon-name-part taxon-name-part-type="genus">Separatatus</tp:taxon-name-part></tp:taxon-name></italic> Chen &amp; Wu (<tp:taxon-name><tp:taxon-name-part taxon-name-part-type="order">Hymenoptera</tp:taxon-name-part></tp:taxon-name>: <tp:taxon-name><tp:taxon-name-part taxon-name-part-type="family">Braconidae</tp:taxon-name-part></tp:taxon-name>: <tp:taxon-name><tp:taxon-name-part taxon-name-part-type="subfamily">Alysiinae</tp:taxon-name-part></tp:taxon-name>) newly recorded from Thailand, with description of one new species and one new combination.</article-title><source>Zootaxa</source><volume>4433</volume>(<issue>1</issue>): <fpage>187</fpage>–<lpage>194</lpage>. <ext-link xlink:type="simple" ext-link-type="doi" xlink:href="10.11646/zootaxa.4433.1.12">https://doi.org/10.11646/zootaxa.4433.1.12</ext-link></mixed-citation></ref><ref id="B11"><mixed-citation xmlns:xlink="http://www.w3.org/1999/xlink" xlink:type="simple"><person-group><name name-style="western"><surname>Fischer</surname><given-names>M</given-names></name></person-group> (<year>2006</year>) <article-title>Neue Kieferwespen aus der Sammlung des Biologiezentrums des Oberösterreichischen Landesmuseums in Linz und Mitteilungen über andere Arten (<tp:taxon-name><tp:taxon-name-part taxon-name-part-type="order">Hymenoptera</tp:taxon-name-part></tp:taxon-name>, <tp:taxon-name><tp:taxon-name-part taxon-name-part-type="family">Braconidae</tp:taxon-name-part></tp:taxon-name>, <tp:taxon-name><tp:taxon-name-part taxon-name-part-type="subfamily">Alysiinae</tp:taxon-name-part></tp:taxon-name>).</article-title><source>Linzer biologische Beiträge</source><volume>38</volume>(<issue>1</issue>): <fpage>605</fpage>–<lpage>651</lpage>.</mixed-citation></ref><ref id="B23"><mixed-citation xmlns:xlink="http://www.w3.org/1999/xlink" xlink:type="simple"><person-group><name name-style="western"><surname>Wharton</surname><given-names>RA</given-names></name></person-group> (<year>2002</year>) <article-title>Revision of the Australian <tp:taxon-name><tp:taxon-name-part taxon-name-part-type="tribe">Alysiini</tp:taxon-name-part></tp:taxon-name> (<tp:taxon-name><tp:taxon-name-part taxon-name-part-type="order">Hymenoptera</tp:taxon-name-part></tp:taxon-name>: <tp:taxon-name><tp:taxon-name-part taxon-name-part-type="family">Braconidae</tp:taxon-name-part></tp:taxon-name>).</article-title><source>Invertebrate Systematics</source><volume>16</volume>(<issue>1</issue>): <fpage>7</fpage>–<lpage>105</lpage>. <ext-link xlink:type="simple" ext-link-type="doi" xlink:href="10.1071/IT01012">https://doi.org/10.1071/IT01012</ext-link></mixed-citation></ref><ref id="B28"><mixed-citation xmlns:xlink="http://www.w3.org/1999/xlink" xlink:type="simple"><person-group><name name-style="western"><surname>Zheng</surname><given-names>M-L</given-names></name><name name-style="western"><surname>Chen</surname><given-names>J-H</given-names></name><name name-style="western"><surname>Yang</surname><given-names>J-Q</given-names></name></person-group> (<year>2013</year>) <article-title>The discovery of the genus <italic><tp:taxon-name><tp:taxon-name-part taxon-name-part-type="genus">Bobekoides</tp:taxon-name-part></tp:taxon-name></italic> van Achterberg (<tp:taxon-name><tp:taxon-name-part taxon-name-part-type="order">Hymenoptera</tp:taxon-name-part></tp:taxon-name>, <tp:taxon-name><tp:taxon-name-part taxon-name-part-type="family">Braconidae</tp:taxon-name-part></tp:taxon-name>) in China, with description of one new species.</article-title><source>Acta Zootaxonomica Sinica</source><volume>38</volume>(<issue>1</issue>): <fpage>143</fpage>–<lpage>146</lpage>.</mixed-citation></ref></ref-list></tp:taxon-treatment>
