# Supplementary material for: Review of the Bobekia-group (Braconidae, Alysiinae, Alysiini), with description of a new genus and a new subgenus
Source: Zookeys. 2020 Apr 13;926:25–51. doi: 10.3897/zookeys.926.47270 (PMC7170972; doi:10.3897/zookeys.926.47270)
Supplement: XML Treatment for Parabobekoides [file zookeys.926.47270-treatment2.xml]

<!DOCTYPE tp:taxon-treatment
  PUBLIC "-//TaxonX//DTD Taxonomic Treatment Publishing DTD v0 20100105//EN" "tax-treatment-NSO.dtd">
<tp:taxon-treatment xmlns:tp="http://www.plazi.org/taxpub"><tp:treatment-meta><kwd-group><label>Taxon classification</label><kwd><named-content xmlns:xlink="http://www.w3.org/1999/xlink" content-type="kingdom">Animalia</named-content></kwd><kwd><named-content xmlns:xlink="http://www.w3.org/1999/xlink" content-type="order">Hymenoptera</named-content></kwd><kwd><named-content xmlns:xlink="http://www.w3.org/1999/xlink" content-type="family">Braconidae</named-content></kwd></kwd-group><mixed-citation publication-type="journal"><person-group><name><surname>Zhang</surname><given-names>Ruo-Nan</given-names></name><name><surname>van Achterberg</surname><given-names>Cornelis</given-names></name><name><surname>Tian</surname><given-names>Xiao-Xia</given-names></name><name><surname>Tan</surname><given-names>Jiang-Li</given-names></name></person-group><article-title>Review of the <italic><tp:taxon-name><tp:taxon-name-part taxon-name-part-type="genus" reg="Bobekia">Bobekia</tp:taxon-name-part></tp:taxon-name></italic>-group (<tp:taxon-name><tp:taxon-name-part taxon-name-part-type="family">Braconidae</tp:taxon-name-part></tp:taxon-name>, <tp:taxon-name><tp:taxon-name-part taxon-name-part-type="subfamily">Alysiinae</tp:taxon-name-part></tp:taxon-name>, <tp:taxon-name><tp:taxon-name-part taxon-name-part-type="tribe">Alysiini</tp:taxon-name-part></tp:taxon-name>), with description of a new genus and a new subgenus</article-title><source>Zookeys</source><day>13</day><month>4</month><year>2020</year><volume>926</volume><fpage>25</fpage><lpage>51</lpage><pub-id pub-id-type="doi">10.3897/zookeys.926.47270</pub-id></mixed-citation></tp:treatment-meta><tp:nomenclature><label>Subgenus</label><tp:taxon-name><object-id xmlns:xlink="http://www.w3.org/1999/xlink" content-type="arpha" xlink:type="simple">BF803240-BC1B-59A3-8410-FEB55B6BA091</object-id>
            <tp:taxon-name-part taxon-name-part-type="genus" reg="Parabobekoides">Parabobekoides</tp:taxon-name-part>
            <object-id xmlns:xlink="http://www.w3.org/1999/xlink" content-type="zoobank" xlink:type="simple">http://zoobank.org/79C99F4A-C69C-4B45-97BF-FC1C800C3412</object-id>
          </tp:taxon-name><tp:taxon-authority>van Achterberg &amp; Tan</tp:taxon-authority><tp:taxon-status xmlns:xlink="http://www.w3.org/1999/xlink" xlink:type="simple">subg. nov.</tp:taxon-status></tp:nomenclature><tp:treatment-sec sec-type="type species" id="SECID0EPEAG"><title>Type species.</title><p><tp:taxon-name><tp:taxon-name-part taxon-name-part-type="genus" reg="Separatatus">Separatatus</tp:taxon-name-part> (<tp:taxon-name-part taxon-name-part-type="subgenus" reg="Parabobekoides">Parabobekoides</tp:taxon-name-part>) <tp:taxon-name-part taxon-name-part-type="species" reg="yinshani">yinshani</tp:taxon-name-part></tp:taxon-name> Zhang &amp; van Achterberg, sp. nov. Gender: masculine.</p></tp:treatment-sec><tp:treatment-sec sec-type="diagnosis" id="SECID0EDFAG"><title>Diagnosis.</title><p>Propodeal areola reduced anteriorly (Figs <xref ref-type="fig" rid="F2">8</xref>, <xref ref-type="fig" rid="F2">9</xref>, <xref ref-type="fig" rid="F4">21</xref>); setose part of ovipositor sheath distinctly longer than metasoma and 0.6–0.7× as long as fore wing (Fig. <xref ref-type="fig" rid="F1">1</xref>); upper valve of ovipositor flattened apically (Fig. <xref ref-type="fig" rid="F1">2</xref>). Superficially, the new subgenus is very similar to <italic><tp:taxon-name><tp:taxon-name-part taxon-name-part-type="genus" reg="Bobekoides">Bobekoides</tp:taxon-name-part></tp:taxon-name></italic> van Achterberg and shares the derived shape of the upper valve of the ovipositor, but differs by the semicircular clypeus (Fig. <xref ref-type="fig" rid="F2">12</xref>; acute and triangular in <italic><tp:taxon-name><tp:taxon-name-part taxon-name-part-type="genus" reg="Bobekoides">Bobekoides</tp:taxon-name-part></tp:taxon-name></italic>), vein r-m of the fore wing nearly straight and angle with vein 2-M about 90° (Figs <xref ref-type="fig" rid="F1">1</xref>, <xref ref-type="fig" rid="F2">5</xref>, <xref ref-type="fig" rid="F3">17</xref>, <xref ref-type="fig" rid="F4">20</xref>; distinctly inclivous and angle distinctly less than 90° in <italic><tp:taxon-name><tp:taxon-name-part taxon-name-part-type="genus" reg="Bobekoides">Bobekoides</tp:taxon-name-part></tp:taxon-name></italic>), the transverse head in dorsal view (Fig. <xref ref-type="fig" rid="F2">8</xref>; more square in <italic><tp:taxon-name><tp:taxon-name-part taxon-name-part-type="genus" reg="Bobekoides">Bobekoides</tp:taxon-name-part></tp:taxon-name></italic>), the basally widened and more or less differentiated vein 1-R1 (narrow and not differentiated in <italic><tp:taxon-name><tp:taxon-name-part taxon-name-part-type="genus" reg="Bobekoides">Bobekoides</tp:taxon-name-part></tp:taxon-name></italic>), the distinct sexual dimorphism of the fore wing venation (Fig. <xref ref-type="fig" rid="F4">20</xref>; absent in <italic><tp:taxon-name><tp:taxon-name-part taxon-name-part-type="genus" reg="Bobekoides">Bobekoides</tp:taxon-name-part></tp:taxon-name></italic>), the posteriorly wide propodeal areola (Fig. <xref ref-type="fig" rid="F4">21</xref>; narrow in <italic><tp:taxon-name><tp:taxon-name-part taxon-name-part-type="genus" reg="Bobekoides">Bobekoides</tp:taxon-name-part></tp:taxon-name></italic>) and the mandible less massively enlarged dorsally , its dorsal tooth somewhat wider than second (= middle) tooth (Fig. <xref ref-type="fig" rid="F2">15</xref>; strongly enlarged dorsally, dorsal tooth much wider than second tooth in <italic><tp:taxon-name><tp:taxon-name-part taxon-name-part-type="genus" reg="Bobekoides">Bobekoides</tp:taxon-name-part></tp:taxon-name></italic>).</p><fig id="F2" position="float" orientation="portrait"><object-id xmlns:xlink="http://www.w3.org/1999/xlink" content-type="doi" xlink:type="simple">10.3897/zookeys.926.47270.figures5-16</object-id><object-id xmlns:xlink="http://www.w3.org/1999/xlink" content-type="arpha" xlink:type="simple">ECEE53A6-E557-5772-B551-37BF118FDDA0</object-id><label>Figures 5–16.</label><caption><p><italic><tp:taxon-name><tp:taxon-name-part taxon-name-part-type="genus" reg="Separatatus">Separatatus</tp:taxon-name-part> <tp:taxon-name-part taxon-name-part-type="species" reg="yinshani">yinshani</tp:taxon-name-part></tp:taxon-name></italic> Zhang &amp; van Achterberg sp. nov., ♀, holotype <bold>5</bold> fore wing <bold>6</bold> hind wing <bold>7</bold> mesosoma, lateral aspect <bold>8</bold> head and mesosoma, dorsal aspect <bold>9</bold> propodeum, first–third metasomal tergites, dorsal aspect <bold>10</bold> basal antennal segments <bold>11</bold> apical antennal segments <bold>12</bold> head, anterior aspect <bold>13</bold> head, dorsal aspect <bold>14</bold> head, lateral aspect <bold>15</bold> mandible, full view of third tooth <bold>16</bold> mandible, full view of first tooth.</p></caption><graphic xmlns:xlink="http://www.w3.org/1999/xlink" xlink:href="zookeys-926-025-g002.jpg" position="float" orientation="portrait" xlink:type="simple" id="oo_399408.jpg"><uri content-type="original_file" xlink:type="simple">https://binary.pensoft.net/fig/399408</uri></graphic></fig></tp:treatment-sec><tp:treatment-sec sec-type="distribution" id="SECID0EJKAG"><title>Distribution.</title><p>China (Hubei, Shaanxi).</p></tp:treatment-sec><tp:treatment-sec sec-type="etymology" id="SECID0EOKAG"><title>Etymology.</title><p>“Para” is Greek for “beside, near, by” and the generic name <italic><tp:taxon-name><tp:taxon-name-part taxon-name-part-type="genus" reg="Bobekoides">Bobekoides</tp:taxon-name-part></tp:taxon-name></italic>, because it is similar to this genus.</p><sec sec-type="Key to species of subgenus Parabobekoides, subg. nov." id="SECID0E2KAG"><title>Key to species of subgenus <tp:taxon-name><tp:taxon-name-part taxon-name-part-type="subgenus" reg="Parabobekoides">Parabobekoides</tp:taxon-name-part></tp:taxon-name>, subg. nov. </title><table-wrap content-type="key" position="anchor" orientation="portrait"><table id="TID0E2HAE" rules="all"><tbody><tr><td rowspan="1" colspan="1">1</td><td rowspan="1" colspan="1">Antenna of ♀ with ca 47 segments and 1.7× longer than fore wing; face transversely rugose laterally; mesoscutum largely blackish brown; striae of second tergite partly distinctly oblique</td><td rowspan="1" colspan="1">
                      <bold><tp:taxon-name><tp:taxon-name-part taxon-name-part-type="genus" reg="Separatatus">S.</tp:taxon-name-part> (<tp:taxon-name-part taxon-name-part-type="subgenus" reg="Parabobekoides">P.</tp:taxon-name-part>) <tp:taxon-name-part taxon-name-part-type="species" reg="sinicus">sinicus</tp:taxon-name-part></tp:taxon-name> (Zheng, Chen &amp; Yang, 2013)</bold>
                    </td></tr><tr><td rowspan="1" colspan="1">_</td><td rowspan="1" colspan="1">Antenna of ♀ with 31–33 segments and 1.3–1.4× longer than fore wing (of ♂ up to 1.5×); face smooth laterally, remainder largely superficially rugulose (Figs <xref ref-type="fig" rid="F2">12</xref>, <xref ref-type="fig" rid="F3">18</xref>); mesoscutum yellowish brown; striae of second tergite largely longitudinal or nearly so (Figs <xref ref-type="fig" rid="F2">9</xref>, <xref ref-type="fig" rid="F4">21</xref>)</td><td rowspan="1" colspan="1">
                      <bold><tp:taxon-name><tp:taxon-name-part taxon-name-part-type="genus" reg="Separatatus">S.</tp:taxon-name-part> (<tp:taxon-name-part taxon-name-part-type="subgenus" reg="Parabobekoides">P.</tp:taxon-name-part>) <tp:taxon-name-part taxon-name-part-type="species" reg="yinshani">yinshani</tp:taxon-name-part></tp:taxon-name> Zhang &amp; van Achterberg, sp. nov.</bold>
                    </td></tr></tbody></table></table-wrap><fig id="F3" position="float" orientation="portrait"><object-id xmlns:xlink="http://www.w3.org/1999/xlink" content-type="doi" xlink:type="simple">10.3897/zookeys.926.47270.figures17-19</object-id><object-id xmlns:xlink="http://www.w3.org/1999/xlink" content-type="arpha" xlink:type="simple">68336EF1-4460-52A2-A9BB-8AEC0C2ED2F8</object-id><label>Figures 17–19.</label><caption><p><italic><tp:taxon-name><tp:taxon-name-part taxon-name-part-type="genus" reg="Separatatus">Separatatus</tp:taxon-name-part> <tp:taxon-name-part taxon-name-part-type="species" reg="yinshani">yinshani</tp:taxon-name-part></tp:taxon-name></italic> Zhang &amp; van Achterberg sp. nov., ♂, paratype <bold>17</bold> habitus, lateral aspect <bold>18</bold> head, anterior aspect <bold>19</bold> genitalia, ventral aspect.</p></caption><graphic xmlns:xlink="http://www.w3.org/1999/xlink" xlink:href="zookeys-926-025-g003.jpg" position="float" orientation="portrait" xlink:type="simple" id="oo_399409.jpg"><uri content-type="original_file" xlink:type="simple">https://binary.pensoft.net/fig/399409</uri></graphic></fig></sec><sec sec-type="Discussion" id="SECID0EVOAG"><title>Discussion</title><p><xref ref-type="bibr" rid="B28">Zheng et al. (2013)</xref> reported <italic><tp:taxon-name><tp:taxon-name-part taxon-name-part-type="genus" reg="Bobekoides">Bobekoides</tp:taxon-name-part> <tp:taxon-name-part taxon-name-part-type="species" reg="sinicus">sinicus</tp:taxon-name-part></tp:taxon-name></italic> Zheng, Chen &amp; Yang, 2013 from Central China (Hubei). This was the first time that a species of <italic><tp:taxon-name><tp:taxon-name-part taxon-name-part-type="genus" reg="Bobekoides">Bobekoides</tp:taxon-name-part></tp:taxon-name></italic> van Achterberg, 1998 was reported from outside Africa. <xref ref-type="bibr" rid="B29">Zhu et al. (2017)</xref> included this species in the genus <italic><tp:taxon-name><tp:taxon-name-part taxon-name-part-type="genus" reg="Separatatus">Separatatus</tp:taxon-name-part></tp:taxon-name></italic> Chen &amp; Wu, 1994, because it has an obtuse clypeus as in the type species of <italic><tp:taxon-name><tp:taxon-name-part taxon-name-part-type="genus" reg="Separatatus">Separatatus</tp:taxon-name-part></tp:taxon-name></italic>. In <italic><tp:taxon-name><tp:taxon-name-part taxon-name-part-type="genus" reg="Bobekoides">Bobekoides</tp:taxon-name-part></tp:taxon-name></italic>, the clypeus is acute and triangular (Fig. <xref ref-type="fig" rid="F6">43</xref>).</p><p>In 2017 a series of a similar species was collected at Luonan (Qinling Mountains, Shaanxi, NW China) in which males have the venation modified (Figs <xref ref-type="fig" rid="F3">17</xref>, <xref ref-type="fig" rid="F4">20</xref>) in comparison to females. The venation is also modified in the male of the type species of <italic><tp:taxon-name><tp:taxon-name-part taxon-name-part-type="genus" reg="Hovalysia">Hovalysia</tp:taxon-name-part></tp:taxon-name></italic> Granger, 1949, known only from the Afrotropical region, of which the female is unknown. <xref ref-type="bibr" rid="B23">Wharton (2002)</xref> reported the occurrence of <italic><tp:taxon-name><tp:taxon-name-part taxon-name-part-type="genus" reg="Hovalysia">Hovalysia</tp:taxon-name-part></tp:taxon-name></italic> in China (Taiwan), but the lack of females did not allow for a proper inclusion in the key by <xref ref-type="bibr" rid="B29">Zhu et al. (2017)</xref>, and it was left out pending the availability female specimens. <xref ref-type="bibr" rid="B10">Fischer (1999)</xref> described <italic><tp:taxon-name><tp:taxon-name-part taxon-name-part-type="genus" reg="Hovalysia">Hovalysia</tp:taxon-name-part> <tp:taxon-name-part taxon-name-part-type="species" reg="cruciata">cruciata</tp:taxon-name-part></tp:taxon-name></italic> from South Africa based on one female specimen, but he did not indicate the shape of the ovipositor. The series from Luonan include females with normal (= slender) veins 3-SR and 2-M, vein 2-SR about as long as vein 3-SR, with a modified upper valve of the ovipositor, and vein r 0.6× width of pterostigma (Fig. <xref ref-type="fig" rid="F2">5</xref>). The males have the basal part of vein 1-R1 wider than in females, veins 3-SR and 2-M widened, vein 2-SR distinctly shorter than vein 3-SR, and vein r about 0.7× as wide as the pterostigma (Fig. <xref ref-type="fig" rid="F4">20</xref>). Inclusion in <italic><tp:taxon-name><tp:taxon-name-part taxon-name-part-type="genus" reg="Hovalysia">Hovalysia</tp:taxon-name-part></tp:taxon-name></italic> is a possibility, but is problematic because the Chinese specimens have the first mandibular tooth wide, lobe-shaped, and strongly protuberant both dorsally and apically (rectangular, not protruding apically and hardly so dorsally in <italic><tp:taxon-name><tp:taxon-name-part taxon-name-part-type="genus" reg="Hovalysia">Hovalysia</tp:taxon-name-part></tp:taxon-name></italic>); the males have a different pattern of widened veins (e.g., veins 1-SR, 1-M, and r are widened in <italic><tp:taxon-name><tp:taxon-name-part taxon-name-part-type="genus" reg="Hovalysia">Hovalysia</tp:taxon-name-part></tp:taxon-name></italic> and slender in Chinese males); and vein CU1b of the fore wing is shorter than vein 3-CU1 (as long as vein 3-CU1 in <italic><tp:taxon-name><tp:taxon-name-part taxon-name-part-type="genus" reg="Hovalysia">Hovalysia</tp:taxon-name-part></tp:taxon-name></italic>).</p></sec></tp:treatment-sec><tp:treatment-sec><!--Section generated to contain objects referenced in tp:taxon-treatment.--><fig id="F4" position="float" orientation="portrait"><object-id xmlns:xlink="http://www.w3.org/1999/xlink" content-type="doi" xlink:type="simple">10.3897/zookeys.926.47270.figures20-25</object-id><object-id xmlns:xlink="http://www.w3.org/1999/xlink" content-type="arpha" xlink:type="simple">1268DAE7-FB04-5BE5-B5C9-08B496346825</object-id><label>Figures 20–25.</label><caption><p><italic><tp:taxon-name><tp:taxon-name-part taxon-name-part-type="genus" reg="Separatatus">Separatatus</tp:taxon-name-part> <tp:taxon-name-part taxon-name-part-type="species" reg="yinshani">yinshani</tp:taxon-name-part></tp:taxon-name></italic> Zhang &amp; van Achterberg sp. nov., ♂, paratype <bold>20</bold> wings <bold>21</bold> propodeum, first–third metasomal tergites, dorsal aspect <bold>22</bold> basal antennal segments <bold>23</bold> apical antennal segments <bold>24</bold> head, anterior aspect <bold>25</bold> head, lateral aspect.</p></caption><graphic xmlns:xlink="http://www.w3.org/1999/xlink" xlink:href="zookeys-926-025-g004.jpg" position="float" orientation="portrait" xlink:type="simple" id="oo_399410.jpg"><uri content-type="original_file" xlink:type="simple">https://binary.pensoft.net/fig/399410</uri></graphic></fig><fig id="F1" position="float" orientation="portrait"><object-id xmlns:xlink="http://www.w3.org/1999/xlink" content-type="doi" xlink:type="simple">10.3897/zookeys.926.47270.figures1-4</object-id><object-id xmlns:xlink="http://www.w3.org/1999/xlink" content-type="arpha" xlink:type="simple">A4A5442E-5152-5FCD-9FE5-CBCBF61C0890</object-id><label>Figures 1–4.</label><caption><p><italic><tp:taxon-name><tp:taxon-name-part taxon-name-part-type="genus" reg="Separatatus">Separatatus</tp:taxon-name-part> <tp:taxon-name-part taxon-name-part-type="species" reg="yinshani">yinshani</tp:taxon-name-part></tp:taxon-name></italic> Zhang &amp; van Achterberg, sp. nov., ♀, holotype <bold>1</bold> habitus, lateral aspect <bold>2</bold> apex of ovipositor, lateral aspect <bold>3</bold> antenna <bold>4</bold> middle tarsus and outer claw, lateral aspect.</p></caption><graphic xmlns:xlink="http://www.w3.org/1999/xlink" xlink:href="zookeys-926-025-g001.jpg" position="float" orientation="portrait" xlink:type="simple" id="oo_399407.jpg"><uri content-type="original_file" xlink:type="simple">https://binary.pensoft.net/fig/399407</uri></graphic></fig><fig id="F6" position="float" orientation="portrait"><object-id xmlns:xlink="http://www.w3.org/1999/xlink" content-type="doi" xlink:type="simple">10.3897/zookeys.926.47270.figures40-52</object-id><object-id xmlns:xlink="http://www.w3.org/1999/xlink" content-type="arpha" xlink:type="simple">C0A61991-22CB-567C-880F-638908823AF1</object-id><label>Figures 40–52.</label><caption><p><italic><tp:taxon-name><tp:taxon-name-part taxon-name-part-type="genus" reg="Bobekoides">Bobekoides</tp:taxon-name-part> <tp:taxon-name-part taxon-name-part-type="species" reg="fulvus">fulvus</tp:taxon-name-part></tp:taxon-name></italic> van Achterberg, ♀, holotype <bold>40</bold> wings <bold>41</bold> mandible, full view of third tooth (fourth tooth arrowed) <bold>42</bold> mandible, full view of first tooth <bold>43</bold> head, anterior aspect <bold>44</bold> hind leg <bold>45</bold> antenna <bold>46</bold> mesosoma, dorsal aspect <bold>47</bold> head, dorsal aspect <bold>48</bold> outer hind claw, lateral aspect <bold>49</bold> basal antennal segments <bold>50</bold> habitus, lateral aspect <bold>51</bold> first–third metasomal tergites, dorsal aspect <bold>52</bold> apical antennal segments.</p></caption><graphic xmlns:xlink="http://www.w3.org/1999/xlink" xlink:href="zookeys-926-025-g006.jpg" position="float" orientation="portrait" xlink:type="simple" id="oo_399412.jpg"><uri content-type="original_file" xlink:type="simple">https://binary.pensoft.net/fig/399412</uri></graphic></fig></tp:treatment-sec><ref-list><ref id="B28"><mixed-citation xmlns:xlink="http://www.w3.org/1999/xlink" xlink:type="simple"><person-group><name name-style="western"><surname>Zheng</surname><given-names>M-L</given-names></name><name name-style="western"><surname>Chen</surname><given-names>J-H</given-names></name><name name-style="western"><surname>Yang</surname><given-names>J-Q</given-names></name></person-group> (<year>2013</year>) <article-title>The discovery of the genus <italic><tp:taxon-name><tp:taxon-name-part taxon-name-part-type="genus">Bobekoides</tp:taxon-name-part></tp:taxon-name></italic> van Achterberg (<tp:taxon-name><tp:taxon-name-part taxon-name-part-type="order">Hymenoptera</tp:taxon-name-part></tp:taxon-name>, <tp:taxon-name><tp:taxon-name-part taxon-name-part-type="family">Braconidae</tp:taxon-name-part></tp:taxon-name>) in China, with description of one new species.</article-title><source>Acta Zootaxonomica Sinica</source><volume>38</volume>(<issue>1</issue>): <fpage>143</fpage>–<lpage>146</lpage>.</mixed-citation></ref><ref id="B29"><mixed-citation xmlns:xlink="http://www.w3.org/1999/xlink" xlink:type="simple"><person-group><name name-style="western"><surname>Zhu</surname><given-names>J-C</given-names></name><name name-style="western"><surname>van Achterberg</surname><given-names>C</given-names></name><name name-style="western"><surname>Chen</surname><given-names>X-X</given-names></name></person-group> (<year>2017</year>) <article-title>An illustrated key to the genera and subgenera of the <tp:taxon-name><tp:taxon-name-part taxon-name-part-type="tribe">Alysiini</tp:taxon-name-part></tp:taxon-name> from China (<tp:taxon-name><tp:taxon-name-part taxon-name-part-type="order">Hymenoptera</tp:taxon-name-part></tp:taxon-name>, <tp:taxon-name><tp:taxon-name-part taxon-name-part-type="family">Braconidae</tp:taxon-name-part></tp:taxon-name>, <tp:taxon-name><tp:taxon-name-part taxon-name-part-type="subfamily">Alysiinae</tp:taxon-name-part></tp:taxon-name>).</article-title><source>ZooKeys</source><volume>722</volume>: <fpage>37</fpage>–<lpage>79</lpage>. <ext-link xlink:type="simple" ext-link-type="doi" xlink:href="10.3897/zookeys.722.14799">https://doi.org/10.3897/zookeys.722.14799</ext-link></mixed-citation></ref><ref id="B23"><mixed-citation xmlns:xlink="http://www.w3.org/1999/xlink" xlink:type="simple"><person-group><name name-style="western"><surname>Wharton</surname><given-names>RA</given-names></name></person-group> (<year>2002</year>) <article-title>Revision of the Australian <tp:taxon-name><tp:taxon-name-part taxon-name-part-type="tribe">Alysiini</tp:taxon-name-part></tp:taxon-name> (<tp:taxon-name><tp:taxon-name-part taxon-name-part-type="order">Hymenoptera</tp:taxon-name-part></tp:taxon-name>: <tp:taxon-name><tp:taxon-name-part taxon-name-part-type="family">Braconidae</tp:taxon-name-part></tp:taxon-name>).</article-title><source>Invertebrate Systematics</source><volume>16</volume>(<issue>1</issue>): <fpage>7</fpage>–<lpage>105</lpage>. <ext-link xlink:type="simple" ext-link-type="doi" xlink:href="10.1071/IT01012">https://doi.org/10.1071/IT01012</ext-link></mixed-citation></ref><ref id="B10"><mixed-citation xmlns:xlink="http://www.w3.org/1999/xlink" xlink:type="simple"><person-group><name name-style="western"><surname>Fischer</surname><given-names>M</given-names></name></person-group> (<year>1999</year>) <article-title>Einiges über Kieferwespen (<tp:taxon-name><tp:taxon-name-part taxon-name-part-type="order">Hymenoptera</tp:taxon-name-part></tp:taxon-name>, <tp:taxon-name><tp:taxon-name-part taxon-name-part-type="family">Braconidae</tp:taxon-name-part></tp:taxon-name>, <tp:taxon-name><tp:taxon-name-part taxon-name-part-type="subfamily">Alysiinae</tp:taxon-name-part></tp:taxon-name>).</article-title><source>Linzer biologische Beiträge</source><volume>31</volume>(<issue>1</issue>): <fpage>5</fpage>–<lpage>56</lpage>.</mixed-citation></ref></ref-list></tp:taxon-treatment>
