# Supplementary material for: Review of the Bobekia-group (Braconidae, Alysiinae, Alysiini), with description of a new genus and a new subgenus
Source: Zookeys. 2020 Apr 13;926:25–51. doi: 10.3897/zookeys.926.47270 (PMC7170972; doi:10.3897/zookeys.926.47270)
Supplement: XML Treatment for Separatatus (Parabobekoides) yinshani [file zookeys.926.47270-treatment3.xml]

<!DOCTYPE tp:taxon-treatment
  PUBLIC "-//TaxonX//DTD Taxonomic Treatment Publishing DTD v0 20100105//EN" "tax-treatment-NSO.dtd">
<tp:taxon-treatment xmlns:tp="http://www.plazi.org/taxpub"><tp:treatment-meta><kwd-group><label>Taxon classification</label><kwd><named-content xmlns:xlink="http://www.w3.org/1999/xlink" content-type="kingdom">Animalia</named-content></kwd><kwd><named-content xmlns:xlink="http://www.w3.org/1999/xlink" content-type="order">Hymenoptera</named-content></kwd><kwd><named-content xmlns:xlink="http://www.w3.org/1999/xlink" content-type="family">Braconidae</named-content></kwd></kwd-group><mixed-citation publication-type="journal"><person-group><name><surname>Zhang</surname><given-names>Ruo-Nan</given-names></name><name><surname>van Achterberg</surname><given-names>Cornelis</given-names></name><name><surname>Tian</surname><given-names>Xiao-Xia</given-names></name><name><surname>Tan</surname><given-names>Jiang-Li</given-names></name></person-group><article-title>Review of the <italic><tp:taxon-name><tp:taxon-name-part taxon-name-part-type="genus" reg="Bobekia">Bobekia</tp:taxon-name-part></tp:taxon-name></italic>-group (<tp:taxon-name><tp:taxon-name-part taxon-name-part-type="family">Braconidae</tp:taxon-name-part></tp:taxon-name>, <tp:taxon-name><tp:taxon-name-part taxon-name-part-type="subfamily">Alysiinae</tp:taxon-name-part></tp:taxon-name>, <tp:taxon-name><tp:taxon-name-part taxon-name-part-type="tribe">Alysiini</tp:taxon-name-part></tp:taxon-name>), with description of a new genus and a new subgenus</article-title><source>Zookeys</source><day>13</day><month>4</month><year>2020</year><volume>926</volume><fpage>25</fpage><lpage>51</lpage><pub-id pub-id-type="doi">10.3897/zookeys.926.47270</pub-id></mixed-citation></tp:treatment-meta><tp:nomenclature><tp:taxon-name><object-id xmlns:xlink="http://www.w3.org/1999/xlink" content-type="arpha" xlink:type="simple">793863F4-E8EF-5255-A69B-BA90505E7A25</object-id>
            <tp:taxon-name-part taxon-name-part-type="genus" reg="Separatatus">Separatatus</tp:taxon-name-part> (<tp:taxon-name-part taxon-name-part-type="subgenus" reg="Parabobekoides">Parabobekoides</tp:taxon-name-part>) <tp:taxon-name-part taxon-name-part-type="species" reg="yinshani">yinshani</tp:taxon-name-part><object-id xmlns:xlink="http://www.w3.org/1999/xlink" content-type="zoobank" xlink:type="simple">http://zoobank.org/AB358A9B-BE34-418B-A823-6A3320D4A49C</object-id></tp:taxon-name><tp:taxon-authority>Zhang &amp; van Achterberg</tp:taxon-authority><tp:taxon-status xmlns:xlink="http://www.w3.org/1999/xlink" xlink:type="simple">sp. nov.</tp:taxon-status><xref ref-type="fig" rid="F1">Figs 1–4</xref><xref ref-type="fig" rid="F2">, 5–16</xref><xref ref-type="fig" rid="F3">, 17–19</xref><xref ref-type="fig" rid="F4">, 20–25</xref></tp:nomenclature><tp:treatment-sec sec-type="type material" id="SECID0E3UAG"><title>Type material.</title><p><bold><italic>Holotype</italic></bold>: ♀ (<named-content xmlns:xlink="http://www.w3.org/1999/xlink" content-type="dwc:institutional_code" xlink:type="simple">NWUX</named-content>), “NW. China: Shaanxi, Luonan, Shangluo, 34.03N, 110.10E, 9.vii.–9.ix.2017, alt. 1006 m, B[lack] Mal[aise] trap, Tan Jiangli, <named-content xmlns:xlink="http://www.w3.org/1999/xlink" content-type="dwc:institutional_code" xlink:type="simple">NWUX</named-content>”. <bold><italic>Paratypes</italic></bold>: 5 ♂ + 1 ♀ (<named-content xmlns:xlink="http://www.w3.org/1999/xlink" content-type="dwc:institutional_code" xlink:type="simple">NWUX</named-content>, <abbrev xmlns:xlink="http://www.w3.org/1999/xlink" content-type="institution" xlink:title="Naturalis Biodiversity Center (Leiden)" id="ABBRID0EZVAG" xlink:type="simple">RMNH</abbrev>), same data.</p></tp:treatment-sec><tp:treatment-sec sec-type="diagnosis" id="SECID0E5VAG"><title>Diagnosis.</title><p>Antenna of ♀ with 31–33 segments and 1.3–1.4× longer than fore wing; face smooth laterally and remainder largely superficially rugulose (Figs <xref ref-type="fig" rid="F2">12</xref>, <xref ref-type="fig" rid="F3">18</xref>, <xref ref-type="fig" rid="F4">24</xref>); mesoscutum yellowish brown; vein r of fore wing 0.3 × as long as vein 3-SR and 0.5–0.6 (♀) – 0.7 (♂) × width of pterostigma (Figs <xref ref-type="fig" rid="F1">1</xref>, <xref ref-type="fig" rid="F2">5</xref>, <xref ref-type="fig" rid="F3">17</xref>, <xref ref-type="fig" rid="F4">20</xref>); striae of second tergite largely longitudinal or nearly so (Figs <xref ref-type="fig" rid="F2">9</xref>, <xref ref-type="fig" rid="F4">21</xref>); setose part of ovipositor sheath approx. 0.7× as long as fore wing and nearly twice as long as hind tibia (Fig. <xref ref-type="fig" rid="F1">1</xref>).</p></tp:treatment-sec><tp:treatment-sec sec-type="description" id="SECID0EMXAG"><title>Description.</title><p>Holotype, ♀, length of body 2.6 mm, of fore wing 2.8 mm.</p><p><bold><italic>Head</italic></bold>: Moderately transverse and shiny, slightly concave posteriorly (Fig. <xref ref-type="fig" rid="F2">8</xref>), width of head 1.8× its lateral length; antenna with 31 segments and 1.4× longer than fore wing, segments with long bristly setae, third segment 0.8× as long as fourth segment and 1.3× wider than fourth segment in lateral view, length of third, fourth and penultimate segments 2.4, 4.0 and 2.8× their width, respectively (Figs <xref ref-type="fig" rid="F2">10</xref>, <xref ref-type="fig" rid="F2">11</xref>); length of maxillary palp 1.3× height of head; eye in dorsal view 1.5× as long as temple (Fig. <xref ref-type="fig" rid="F2">8</xref>); frons depressed in front of anterior ocellus and with shallow reversed V-shaped depression anteriorly (Fig. <xref ref-type="fig" rid="F2">13</xref>); vertex convex and very sparsely setose; OOL: diameter of ocellus: POL = 15:4:5; face 2.1× wider than high, largely smooth laterally and dorsally, superficially rugulose medially but with longitudinal convex median area smooth (Fig. <xref ref-type="fig" rid="F2">12</xref>); clypeus 2.2× wider than high, protruding, semicircular and nearly truncate medio-ventrally (Fig. <xref ref-type="fig" rid="F2">12</xref>); malar space virtually absent; mandible moderately widened dorsally and ventrally sinuate, dorsal tooth large and lobe-shaped, similar to ventral tooth and with minute ventral protuberance, middle tooth curved and robust; medial length of mandible 1.5× its maximum width (Figs <xref ref-type="fig" rid="F2">14–16</xref>).</p><p><bold><italic>Mesosoma</italic></bold>: Length of mesosoma 1.5× its height; mesoscutum with lateral carina in front of tegulum distinct (Fig. <xref ref-type="fig" rid="F2">7</xref>); pronotal sides smooth except for oblique carina anteriorly; epicnemial area widely depressed and partly crenulate (Fig. <xref ref-type="fig" rid="F2">7</xref>); precoxal sulcus very wide, oblique, coarsely crenulate, up to anterior depression but absent posteriorly (except short depression above middle coxa; Fig. <xref ref-type="fig" rid="F2">7</xref>); remainder of mesopleuron smooth and largely glabrous; pleural sulcus narrowly crenulate; episternal scrobe medium-sized and oblique; metapleuron largely smooth but with some coarse carinae posteriorly, with long setae and rather small pit anteriorly; pronope medium-sized compared to length of pronotum and nearly round (Fig. <xref ref-type="fig" rid="F2">8</xref>); notauli crenulate and wide, but only anteriorly impressed on disc; medio-posterior depression of mesoscutum long and deep, finely crenulate and up to level of notauli (Fig. <xref ref-type="fig" rid="F2">8</xref>); mesoscutum strongly shiny and smooth, with some setae anteriorly and posteriorly of notauli; scutellar sulcus deep and wide, with 5 carinae and 3× wider than its maximum length; scutellum rather convex and smooth, sparsely setose (Fig. <xref ref-type="fig" rid="F2">8</xref>; metanotum hardly protruding medio-posteriorly and only anterior half with median carina; medio-longitudinal carina of propodeum medium-sized, connected to (partly double) curved carina and areola incomplete, only posteriorly with pair of curved carinae and laterally crenulate, remainder largely smooth (Figs <xref ref-type="fig" rid="F2">8</xref>, <xref ref-type="fig" rid="F2">9</xref>).</p><p><bold><italic>Wings</italic></bold> (Figs <xref ref-type="fig" rid="F1">1</xref>, <xref ref-type="fig" rid="F2">5</xref>, <xref ref-type="fig" rid="F2">6</xref>): Pterostigma elliptical, rather swollen, apically differentiated from widened basal part of 1-R1; vein r 0.6× width of pterostigma; r: 3-SR:SR1 = 5:19:52; SR1 straight and 2-SR curved posteriorly; cu-a subinterstitial, short; 3-CU1 much longer than CU1b; 2-SR: 3-SR: r-m = 19:19:11; m-cu postfurcal, strongly converging to 1-M posteriorly; first subdiscal cell 2.7× as long as wide; M+CU1 largely sclerotized. Hind wing: M+CU: 1-M: 1r-m = 23:17:10; m-cu faintly indicated.</p><p><bold><italic>Legs</italic></bold>: Hind coxa smooth; tarsal claws rather robust and shorter than arolium (Fig. <xref ref-type="fig" rid="F1">4</xref>); length of femur, tibia and basitarsus of hind leg 5.3, 11.2 and 4.4 × their width, respectively; hind leg rather conspicuously setose.</p><p><bold><italic>Metasoma</italic></bold>: Length of first tergite equal to its apical width, its surface largely coarsely longitudinally striate (but striae partly converging posteriorly), its dorsal carinae widely separated (Fig. <xref ref-type="fig" rid="F2">9</xref>); dorsope distinct, medium-sized (Fig. <xref ref-type="fig" rid="F2">9</xref>); second tergite entirely coarsely longitudinally striate; third tergite smooth and in lateral view distinctly convex (Fig. <xref ref-type="fig" rid="F1">1</xref>); setose part of ovipositor sheath with rather short and dense setae, 0.61× as long as fore wing (total visible sheath (including glabrous band-shaped part) 0.68×), 1.5× metasoma, 3.2× first tergite and 1.7× as long as hind tibia; hypopygium acute apically and weakly sclerotized.</p><p><bold><italic>Colour</italic></bold>: Brownish yellow; mandible, palpi, tegulum, humeral plate and legs (but hind tibia (except basally) and tarsus infuscate) pale yellowish or ivory; antenna (except 3 basal segments), mesosternum largely, scutellum laterally and posteriorly and ovipositor sheath dark brown; pterostigma (except pale yellowish apex) and most veins brown; second and third tergites slightly darkened; wing membrane subhyaline.</p><p><bold><italic>Variation</italic></bold>: The wing venation of males show distinct sexual dimorphism (Figs <xref ref-type="fig" rid="F3">17</xref>, <xref ref-type="fig" rid="F4">20</xref>), the pterostigma is enlarged and apically distinctly differentiated from the strongly widened basal part of vein 1-R1. Additionally, veins 3-SR, 2-M, and SR1 of fore wing are widened. The body length of females is 2.5–3.0 mm and, of males, 2.6–2.8 mm; the length of the fore wing of females is 2.8–3.0 mm and, of males, 2.7–3.0 mm; the antennal segments of females is 31(1), 33(1) and, of males, 29(1), 31(2), 32(1), and 33(1); the antenna is 1.3–1.5× as long as the fore wing. The setose part of the ovipositor sheath is 0.61–0.63× as long as the fore wing. The mesosternum is brownish yellow or largely dark brown, and up to basal third of the antenna may be brownish yellow or brown.</p></tp:treatment-sec><tp:treatment-sec sec-type="etymology" id="SECID0EG3AG"><title>Etymology.</title><p>Named after the father of one of the co-authors (RNZ) in recognition of his support for many years.</p><fig id="F4" position="float" orientation="portrait"><object-id xmlns:xlink="http://www.w3.org/1999/xlink" content-type="doi" xlink:type="simple">10.3897/zookeys.926.47270.figures20-25</object-id><object-id xmlns:xlink="http://www.w3.org/1999/xlink" content-type="arpha" xlink:type="simple">1268DAE7-FB04-5BE5-B5C9-08B496346825</object-id><label>Figures 20–25.</label><caption><p><italic><tp:taxon-name><tp:taxon-name-part taxon-name-part-type="genus" reg="Separatatus">Separatatus</tp:taxon-name-part> <tp:taxon-name-part taxon-name-part-type="species" reg="yinshani">yinshani</tp:taxon-name-part></tp:taxon-name></italic> Zhang &amp; van Achterberg sp. nov., ♂, paratype <bold>20</bold> wings <bold>21</bold> propodeum, first–third metasomal tergites, dorsal aspect <bold>22</bold> basal antennal segments <bold>23</bold> apical antennal segments <bold>24</bold> head, anterior aspect <bold>25</bold> head, lateral aspect.</p></caption><graphic xmlns:xlink="http://www.w3.org/1999/xlink" xlink:href="zookeys-926-025-g004.jpg" position="float" orientation="portrait" xlink:type="simple" id="oo_399410.jpg"><uri content-type="original_file" xlink:type="simple">https://binary.pensoft.net/fig/399410</uri></graphic></fig></tp:treatment-sec><tp:treatment-sec><!--Section generated to contain objects referenced in tp:taxon-treatment.--><fig id="F1" position="float" orientation="portrait"><object-id xmlns:xlink="http://www.w3.org/1999/xlink" content-type="doi" xlink:type="simple">10.3897/zookeys.926.47270.figures1-4</object-id><object-id xmlns:xlink="http://www.w3.org/1999/xlink" content-type="arpha" xlink:type="simple">A4A5442E-5152-5FCD-9FE5-CBCBF61C0890</object-id><label>Figures 1–4.</label><caption><p><italic><tp:taxon-name><tp:taxon-name-part taxon-name-part-type="genus" reg="Separatatus">Separatatus</tp:taxon-name-part> <tp:taxon-name-part taxon-name-part-type="species" reg="yinshani">yinshani</tp:taxon-name-part></tp:taxon-name></italic> Zhang &amp; van Achterberg, sp. nov., ♀, holotype <bold>1</bold> habitus, lateral aspect <bold>2</bold> apex of ovipositor, lateral aspect <bold>3</bold> antenna <bold>4</bold> middle tarsus and outer claw, lateral aspect.</p></caption><graphic xmlns:xlink="http://www.w3.org/1999/xlink" xlink:href="zookeys-926-025-g001.jpg" position="float" orientation="portrait" xlink:type="simple" id="oo_399407.jpg"><uri content-type="original_file" xlink:type="simple">https://binary.pensoft.net/fig/399407</uri></graphic></fig><fig id="F2" position="float" orientation="portrait"><object-id xmlns:xlink="http://www.w3.org/1999/xlink" content-type="doi" xlink:type="simple">10.3897/zookeys.926.47270.figures5-16</object-id><object-id xmlns:xlink="http://www.w3.org/1999/xlink" content-type="arpha" xlink:type="simple">ECEE53A6-E557-5772-B551-37BF118FDDA0</object-id><label>Figures 5–16.</label><caption><p><italic><tp:taxon-name><tp:taxon-name-part taxon-name-part-type="genus" reg="Separatatus">Separatatus</tp:taxon-name-part> <tp:taxon-name-part taxon-name-part-type="species" reg="yinshani">yinshani</tp:taxon-name-part></tp:taxon-name></italic> Zhang &amp; van Achterberg sp. nov., ♀, holotype <bold>5</bold> fore wing <bold>6</bold> hind wing <bold>7</bold> mesosoma, lateral aspect <bold>8</bold> head and mesosoma, dorsal aspect <bold>9</bold> propodeum, first–third metasomal tergites, dorsal aspect <bold>10</bold> basal antennal segments <bold>11</bold> apical antennal segments <bold>12</bold> head, anterior aspect <bold>13</bold> head, dorsal aspect <bold>14</bold> head, lateral aspect <bold>15</bold> mandible, full view of third tooth <bold>16</bold> mandible, full view of first tooth.</p></caption><graphic xmlns:xlink="http://www.w3.org/1999/xlink" xlink:href="zookeys-926-025-g002.jpg" position="float" orientation="portrait" xlink:type="simple" id="oo_399408.jpg"><uri content-type="original_file" xlink:type="simple">https://binary.pensoft.net/fig/399408</uri></graphic></fig><fig id="F3" position="float" orientation="portrait"><object-id xmlns:xlink="http://www.w3.org/1999/xlink" content-type="doi" xlink:type="simple">10.3897/zookeys.926.47270.figures17-19</object-id><object-id xmlns:xlink="http://www.w3.org/1999/xlink" content-type="arpha" xlink:type="simple">68336EF1-4460-52A2-A9BB-8AEC0C2ED2F8</object-id><label>Figures 17–19.</label><caption><p><italic><tp:taxon-name><tp:taxon-name-part taxon-name-part-type="genus" reg="Separatatus">Separatatus</tp:taxon-name-part> <tp:taxon-name-part taxon-name-part-type="species" reg="yinshani">yinshani</tp:taxon-name-part></tp:taxon-name></italic> Zhang &amp; van Achterberg sp. nov., ♂, paratype <bold>17</bold> habitus, lateral aspect <bold>18</bold> head, anterior aspect <bold>19</bold> genitalia, ventral aspect.</p></caption><graphic xmlns:xlink="http://www.w3.org/1999/xlink" xlink:href="zookeys-926-025-g003.jpg" position="float" orientation="portrait" xlink:type="simple" id="oo_399409.jpg"><uri content-type="original_file" xlink:type="simple">https://binary.pensoft.net/fig/399409</uri></graphic></fig></tp:treatment-sec></tp:taxon-treatment>
