# Supplementary material for: Review of the Bobekia-group (Braconidae, Alysiinae, Alysiini), with description of a new genus and a new subgenus
Source: Zookeys. 2020 Apr 13;926:25–51. doi: 10.3897/zookeys.926.47270 (PMC7170972; doi:10.3897/zookeys.926.47270)
Supplement: XML Treatment for Hovalysia [file zookeys.926.47270-treatment6.xml]

<!DOCTYPE tp:taxon-treatment
  PUBLIC "-//TaxonX//DTD Taxonomic Treatment Publishing DTD v0 20100105//EN" "tax-treatment-NSO.dtd">
<tp:taxon-treatment xmlns:tp="http://www.plazi.org/taxpub"><tp:treatment-meta><kwd-group><label>Taxon classification</label><kwd><named-content xmlns:xlink="http://www.w3.org/1999/xlink" content-type="kingdom">Animalia</named-content></kwd><kwd><named-content xmlns:xlink="http://www.w3.org/1999/xlink" content-type="order">Hymenoptera</named-content></kwd><kwd><named-content xmlns:xlink="http://www.w3.org/1999/xlink" content-type="family">Braconidae</named-content></kwd></kwd-group><mixed-citation publication-type="journal"><person-group><name><surname>Zhang</surname><given-names>Ruo-Nan</given-names></name><name><surname>van Achterberg</surname><given-names>Cornelis</given-names></name><name><surname>Tian</surname><given-names>Xiao-Xia</given-names></name><name><surname>Tan</surname><given-names>Jiang-Li</given-names></name></person-group><article-title>Review of the <italic><tp:taxon-name><tp:taxon-name-part taxon-name-part-type="genus" reg="Bobekia">Bobekia</tp:taxon-name-part></tp:taxon-name></italic>-group (<tp:taxon-name><tp:taxon-name-part taxon-name-part-type="family">Braconidae</tp:taxon-name-part></tp:taxon-name>, <tp:taxon-name><tp:taxon-name-part taxon-name-part-type="subfamily">Alysiinae</tp:taxon-name-part></tp:taxon-name>, <tp:taxon-name><tp:taxon-name-part taxon-name-part-type="tribe">Alysiini</tp:taxon-name-part></tp:taxon-name>), with description of a new genus and a new subgenus</article-title><source>Zookeys</source><day>13</day><month>4</month><year>2020</year><volume>926</volume><fpage>25</fpage><lpage>51</lpage><pub-id pub-id-type="doi">10.3897/zookeys.926.47270</pub-id></mixed-citation></tp:treatment-meta><tp:nomenclature><tp:taxon-name><object-id xmlns:xlink="http://www.w3.org/1999/xlink" content-type="arpha" xlink:type="simple">2DED895F-C0BC-51E3-8B14-BC77BDFFE579</object-id>
            <tp:taxon-name-part taxon-name-part-type="genus" reg="Hovalysia">Hovalysia</tp:taxon-name-part>
          </tp:taxon-name><tp:taxon-authority>Granger, 1949</tp:taxon-authority><xref ref-type="fig" rid="F7">Figs 53–64</xref><tp:nomenclature-citation-list><tp:nomenclature-citation><tp:taxon-name>
                <tp:taxon-name-part taxon-name-part-type="genus" reg="Hovalysia">Hovalysia</tp:taxon-name-part>
              </tp:taxon-name><comment>Granger, 1949: 400; <xref ref-type="bibr" rid="B15">Shenefelt 1974</xref>: 992; <xref ref-type="bibr" rid="B9">Fischer 1993</xref>: 609–611, <xref ref-type="bibr" rid="B10">1999</xref>: 9–10. Type species (by monotypy); <tp:taxon-name><tp:taxon-name-part taxon-name-part-type="genus" reg="Hovalysia">Hovalysia</tp:taxon-name-part> <tp:taxon-name-part taxon-name-part-type="species" reg="seyrigi">seyrigi</tp:taxon-name-part></tp:taxon-name> Granger, 1949 [holotype (<named-content xmlns:xlink="http://www.w3.org/1999/xlink" content-type="dwc:institutional_code" xlink:type="simple">MNHN</named-content>) examined].</comment></tp:nomenclature-citation></tp:nomenclature-citation-list></tp:nomenclature><tp:treatment-sec sec-type="notes" id="SECID0E6PBG"><title>Notes.</title><p>The main characters are the medial position of vein r at the pterostigma and the aberrant venation of the fore wing in males (Fig. <xref ref-type="fig" rid="F7">53</xref>), which is unknown in other genera. Only two Afrotropical species are known. For their identification, see the key by <xref ref-type="bibr" rid="B10">Fischer (1999)</xref>. So far, no males are known in China with similar venation, but Chinese male <italic><tp:taxon-name><tp:taxon-name-part taxon-name-part-type="genus" reg="Separatatus">Separatatus</tp:taxon-name-part></tp:taxon-name></italic> with aberrant venation (Figs <xref ref-type="fig" rid="F3">17</xref>, <xref ref-type="fig" rid="F4">20</xref>) are known. Therefore, <xref ref-type="bibr" rid="B23">Wharton’s (2002)</xref> reference to Taiwanese specimens with widened veins probably refers to a species of <italic><tp:taxon-name><tp:taxon-name-part taxon-name-part-type="genus" reg="Separatatus">Separatatus</tp:taxon-name-part></tp:taxon-name></italic>. The biology is unknown.</p><fig id="F7" position="float" orientation="portrait"><object-id xmlns:xlink="http://www.w3.org/1999/xlink" content-type="doi" xlink:type="simple">10.3897/zookeys.926.47270.figures53-64</object-id><object-id xmlns:xlink="http://www.w3.org/1999/xlink" content-type="arpha" xlink:type="simple">BC9292C7-FC56-5BC7-9F5D-8C033A62AD7A</object-id><label>Figures 53–64.</label><caption><p><italic><tp:taxon-name><tp:taxon-name-part taxon-name-part-type="genus" reg="Hovalysia">Hovalysia</tp:taxon-name-part> <tp:taxon-name-part taxon-name-part-type="species" reg="seyrigi">seyrigi</tp:taxon-name-part></tp:taxon-name></italic> Granger, ♂, holotype <bold>53</bold> wings <bold>54</bold> hind leg <bold>55</bold> head, dorsal aspect <bold>56</bold> outer hind claw, lateral aspect <bold>57</bold> mandible, full view of first tooth <bold>58</bold> head, anterior aspect <bold>59</bold> first–third metasomal tergites, dorsal aspect <bold>60</bold> mandible, full view of third tooth (fourth tooth arrowed) <bold>61</bold> mesosoma, dorsal aspect <bold>62</bold> apical antennal segments <bold>63</bold> antenna <bold>64</bold> habitus, lateral aspect.</p></caption><graphic xmlns:xlink="http://www.w3.org/1999/xlink" xlink:href="zookeys-926-025-g007.jpg" position="float" orientation="portrait" xlink:type="simple" id="oo_399413.jpg"><uri content-type="original_file" xlink:type="simple">https://binary.pensoft.net/fig/399413</uri></graphic></fig></tp:treatment-sec><tp:treatment-sec><!--Section generated to contain objects referenced in tp:taxon-treatment.--><fig id="F3" position="float" orientation="portrait"><object-id xmlns:xlink="http://www.w3.org/1999/xlink" content-type="doi" xlink:type="simple">10.3897/zookeys.926.47270.figures17-19</object-id><object-id xmlns:xlink="http://www.w3.org/1999/xlink" content-type="arpha" xlink:type="simple">68336EF1-4460-52A2-A9BB-8AEC0C2ED2F8</object-id><label>Figures 17–19.</label><caption><p><italic><tp:taxon-name><tp:taxon-name-part taxon-name-part-type="genus" reg="Separatatus">Separatatus</tp:taxon-name-part> <tp:taxon-name-part taxon-name-part-type="species" reg="yinshani">yinshani</tp:taxon-name-part></tp:taxon-name></italic> Zhang &amp; van Achterberg sp. nov., ♂, paratype <bold>17</bold> habitus, lateral aspect <bold>18</bold> head, anterior aspect <bold>19</bold> genitalia, ventral aspect.</p></caption><graphic xmlns:xlink="http://www.w3.org/1999/xlink" xlink:href="zookeys-926-025-g003.jpg" position="float" orientation="portrait" xlink:type="simple" id="oo_399409.jpg"><uri content-type="original_file" xlink:type="simple">https://binary.pensoft.net/fig/399409</uri></graphic></fig><fig id="F4" position="float" orientation="portrait"><object-id xmlns:xlink="http://www.w3.org/1999/xlink" content-type="doi" xlink:type="simple">10.3897/zookeys.926.47270.figures20-25</object-id><object-id xmlns:xlink="http://www.w3.org/1999/xlink" content-type="arpha" xlink:type="simple">1268DAE7-FB04-5BE5-B5C9-08B496346825</object-id><label>Figures 20–25.</label><caption><p><italic><tp:taxon-name><tp:taxon-name-part taxon-name-part-type="genus" reg="Separatatus">Separatatus</tp:taxon-name-part> <tp:taxon-name-part taxon-name-part-type="species" reg="yinshani">yinshani</tp:taxon-name-part></tp:taxon-name></italic> Zhang &amp; van Achterberg sp. nov., ♂, paratype <bold>20</bold> wings <bold>21</bold> propodeum, first–third metasomal tergites, dorsal aspect <bold>22</bold> basal antennal segments <bold>23</bold> apical antennal segments <bold>24</bold> head, anterior aspect <bold>25</bold> head, lateral aspect.</p></caption><graphic xmlns:xlink="http://www.w3.org/1999/xlink" xlink:href="zookeys-926-025-g004.jpg" position="float" orientation="portrait" xlink:type="simple" id="oo_399410.jpg"><uri content-type="original_file" xlink:type="simple">https://binary.pensoft.net/fig/399410</uri></graphic></fig></tp:treatment-sec><ref-list><ref id="B15"><mixed-citation xmlns:xlink="http://www.w3.org/1999/xlink" xlink:type="simple"><person-group><name name-style="western"><surname>Shenefelt</surname><given-names>RD</given-names></name></person-group> (<year>1974</year>) <article-title>Hymenopterorum Catalogus (nova editioBraconidae 7.</article-title><source><tp:taxon-name><tp:taxon-name-part taxon-name-part-type="subfamily">Alysiinae</tp:taxon-name-part></tp:taxon-name>,</source><volume>7</volume>: <fpage>937</fpage>–<lpage>1113</lpage>.</mixed-citation></ref><ref id="B9"><mixed-citation xmlns:xlink="http://www.w3.org/1999/xlink" xlink:type="simple"><person-group><name name-style="western"><surname>Fischer</surname><given-names>M</given-names></name></person-group> (<year>1993</year>) <article-title>Neubeschreibungen und Wiederbeschreibungen von Kieferwespen (Hym., <tp:taxon-name><tp:taxon-name-part taxon-name-part-type="family">Braconidae</tp:taxon-name-part></tp:taxon-name>, <tp:taxon-name><tp:taxon-name-part taxon-name-part-type="subfamily">Alysiinae</tp:taxon-name-part></tp:taxon-name>: Tribus <tp:taxon-name><tp:taxon-name-part taxon-name-part-type="tribe">Alysiini</tp:taxon-name-part></tp:taxon-name>) der Alten Welt.</article-title><source>Linzer biologische Beiträge</source><volume>25</volume>(<issue>2</issue>): <fpage>593</fpage>–<lpage>647</lpage>.</mixed-citation></ref><ref id="B10"><mixed-citation xmlns:xlink="http://www.w3.org/1999/xlink" xlink:type="simple"><person-group><name name-style="western"><surname>Fischer</surname><given-names>M</given-names></name></person-group> (<year>1999</year>) <article-title>Einiges über Kieferwespen (<tp:taxon-name><tp:taxon-name-part taxon-name-part-type="order">Hymenoptera</tp:taxon-name-part></tp:taxon-name>, <tp:taxon-name><tp:taxon-name-part taxon-name-part-type="family">Braconidae</tp:taxon-name-part></tp:taxon-name>, <tp:taxon-name><tp:taxon-name-part taxon-name-part-type="subfamily">Alysiinae</tp:taxon-name-part></tp:taxon-name>).</article-title><source>Linzer biologische Beiträge</source><volume>31</volume>(<issue>1</issue>): <fpage>5</fpage>–<lpage>56</lpage>.</mixed-citation></ref><ref id="B23"><mixed-citation xmlns:xlink="http://www.w3.org/1999/xlink" xlink:type="simple"><person-group><name name-style="western"><surname>Wharton</surname><given-names>RA</given-names></name></person-group> (<year>2002</year>) <article-title>Revision of the Australian <tp:taxon-name><tp:taxon-name-part taxon-name-part-type="tribe">Alysiini</tp:taxon-name-part></tp:taxon-name> (<tp:taxon-name><tp:taxon-name-part taxon-name-part-type="order">Hymenoptera</tp:taxon-name-part></tp:taxon-name>: <tp:taxon-name><tp:taxon-name-part taxon-name-part-type="family">Braconidae</tp:taxon-name-part></tp:taxon-name>).</article-title><source>Invertebrate Systematics</source><volume>16</volume>(<issue>1</issue>): <fpage>7</fpage>–<lpage>105</lpage>. <ext-link xlink:type="simple" ext-link-type="doi" xlink:href="10.1071/IT01012">https://doi.org/10.1071/IT01012</ext-link></mixed-citation></ref></ref-list></tp:taxon-treatment>
