# Supplementary material for: Review of the Bobekia-group (Braconidae, Alysiinae, Alysiini), with description of a new genus and a new subgenus
Source: Zookeys. 2020 Apr 13;926:25–51. doi: 10.3897/zookeys.926.47270 (PMC7170972; doi:10.3897/zookeys.926.47270)
Supplement: XML Treatment for Hylcalosia [file zookeys.926.47270-treatment7.xml]

<!DOCTYPE tp:taxon-treatment
  PUBLIC "-//TaxonX//DTD Taxonomic Treatment Publishing DTD v0 20100105//EN" "tax-treatment-NSO.dtd">
<tp:taxon-treatment xmlns:tp="http://www.plazi.org/taxpub"><tp:treatment-meta><kwd-group><label>Taxon classification</label><kwd><named-content xmlns:xlink="http://www.w3.org/1999/xlink" content-type="kingdom">Animalia</named-content></kwd><kwd><named-content xmlns:xlink="http://www.w3.org/1999/xlink" content-type="order">Hymenoptera</named-content></kwd><kwd><named-content xmlns:xlink="http://www.w3.org/1999/xlink" content-type="family">Braconidae</named-content></kwd></kwd-group><mixed-citation publication-type="journal"><person-group><name><surname>Zhang</surname><given-names>Ruo-Nan</given-names></name><name><surname>van Achterberg</surname><given-names>Cornelis</given-names></name><name><surname>Tian</surname><given-names>Xiao-Xia</given-names></name><name><surname>Tan</surname><given-names>Jiang-Li</given-names></name></person-group><article-title>Review of the <italic><tp:taxon-name><tp:taxon-name-part taxon-name-part-type="genus" reg="Bobekia">Bobekia</tp:taxon-name-part></tp:taxon-name></italic>-group (<tp:taxon-name><tp:taxon-name-part taxon-name-part-type="family">Braconidae</tp:taxon-name-part></tp:taxon-name>, <tp:taxon-name><tp:taxon-name-part taxon-name-part-type="subfamily">Alysiinae</tp:taxon-name-part></tp:taxon-name>, <tp:taxon-name><tp:taxon-name-part taxon-name-part-type="tribe">Alysiini</tp:taxon-name-part></tp:taxon-name>), with description of a new genus and a new subgenus</article-title><source>Zookeys</source><day>13</day><month>4</month><year>2020</year><volume>926</volume><fpage>25</fpage><lpage>51</lpage><pub-id pub-id-type="doi">10.3897/zookeys.926.47270</pub-id></mixed-citation></tp:treatment-meta><tp:nomenclature><tp:taxon-name><object-id xmlns:xlink="http://www.w3.org/1999/xlink" content-type="arpha" xlink:type="simple">0C6DCFC8-B4EC-5B9B-96CC-2F3A0731F4C7</object-id>
            <tp:taxon-name-part taxon-name-part-type="genus" reg="Hylcalosia">Hylcalosia</tp:taxon-name-part>
          </tp:taxon-name><tp:taxon-authority>Fischer, 1967</tp:taxon-authority><xref ref-type="fig" rid="F8">Figs 65–78</xref><tp:nomenclature-citation-list><tp:nomenclature-citation><tp:taxon-name>
                <tp:taxon-name-part taxon-name-part-type="genus" reg="Holcalysia">Holcalysia</tp:taxon-name-part>
              </tp:taxon-name><comment><xref ref-type="bibr" rid="B4">Cameron 1910</xref>: 6; <xref ref-type="bibr" rid="B15">Shenefelt 1974</xref>: 993. Type species (by monotypy): <tp:taxon-name><tp:taxon-name-part taxon-name-part-type="genus" reg="Holcalysia">Holcalysia</tp:taxon-name-part> <tp:taxon-name-part taxon-name-part-type="species" reg="ruficeps">ruficeps</tp:taxon-name-part></tp:taxon-name> Cameron, 1910 [holotype (<named-content xmlns:xlink="http://www.w3.org/1999/xlink" content-type="dwc:institutional_code" xlink:type="simple">ZMB</named-content>) examined].</comment></tp:nomenclature-citation><tp:nomenclature-citation><tp:taxon-name>
                <tp:taxon-name-part taxon-name-part-type="genus" reg="Hylcalosia">Hylcalosia</tp:taxon-name-part>
              </tp:taxon-name><comment>Fischer, 1967: 125 (replacement name for <tp:taxon-name><tp:taxon-name-part taxon-name-part-type="genus" reg="Holcalysia">Holcalysia</tp:taxon-name-part></tp:taxon-name> Cameron, 1910 (not Cameron 1905), 2008: 718–722; <xref ref-type="bibr" rid="B15">Shenefelt 1974</xref>: 993; <xref ref-type="bibr" rid="B16">van Achterberg 1983</xref>: 81; <xref ref-type="bibr" rid="B1">Belokobylskij 1992</xref>: 143, <xref ref-type="bibr" rid="B2">1998</xref>: 297, <xref ref-type="bibr" rid="B3">2015</xref>: 530; <xref ref-type="bibr" rid="B5">Chen and Wu 1994</xref>: 85; <xref ref-type="bibr" rid="B14">Papp 1994</xref>: 139–142; <xref ref-type="bibr" rid="B23">Wharton 2002</xref>: 23; Zheng et al. 2012: 454; <xref ref-type="bibr" rid="B29">Zhu et al. 2017</xref>: 63–64, <xref ref-type="bibr" rid="B30">2018</xref>: 548; <xref ref-type="bibr" rid="B26">Yao et al. 2019</xref>: 4. Type species (by monotype): <tp:taxon-name><tp:taxon-name-part taxon-name-part-type="genus" reg="Holcalysia">Holcalysia</tp:taxon-name-part> <tp:taxon-name-part taxon-name-part-type="species" reg="ruficeps">ruficeps</tp:taxon-name-part></tp:taxon-name> Cameron, 1910 [holotype (<named-content xmlns:xlink="http://www.w3.org/1999/xlink" content-type="dwc:institutional_code" xlink:type="simple">ZMB</named-content>) examined].</comment></tp:nomenclature-citation></tp:nomenclature-citation-list></tp:nomenclature><tp:treatment-sec sec-type="notes" id="SECID0EHXBG"><title>Notes.</title><p>A rather small Palaearctic and Oriental genus, of which the biology is unknown. <xref ref-type="bibr" rid="B23">Wharton (2002)</xref> included it in his generic key for Australia, suggesting its occurrence in the Australasian region. <italic><tp:taxon-name><tp:taxon-name-part taxon-name-part-type="genus" reg="Hylcalosia">Hylcalosia</tp:taxon-name-part></tp:taxon-name></italic> species show several apomorphic character states within the <italic><tp:taxon-name><tp:taxon-name-part taxon-name-part-type="genus" reg="Bobekia">Bobekia</tp:taxon-name-part></tp:taxon-name></italic>-group, as expressed by the shape of the clypeus, mandible (especially in the type species; Fig. <xref ref-type="fig" rid="F8">74</xref>), and metasoma (more or less carapace-like; Fig. <xref ref-type="fig" rid="F8">78</xref>). Identification keys to species were given by <xref ref-type="bibr" rid="B30">Zhu et al. (2018)</xref> and <xref ref-type="bibr" rid="B26">Yao et al. (2019)</xref>.</p><fig id="F8" position="float" orientation="portrait"><object-id xmlns:xlink="http://www.w3.org/1999/xlink" content-type="doi" xlink:type="simple">10.3897/zookeys.926.47270.figures65-78</object-id><object-id xmlns:xlink="http://www.w3.org/1999/xlink" content-type="arpha" xlink:type="simple">439CA721-7084-5D20-9D20-385DA8038319</object-id><label>Figures 65–78.</label><caption><p><italic><tp:taxon-name><tp:taxon-name-part taxon-name-part-type="genus" reg="Hylcalosia">Hylcalosia</tp:taxon-name-part> <tp:taxon-name-part taxon-name-part-type="species" reg="ruficeps">ruficeps</tp:taxon-name-part></tp:taxon-name></italic> (Cameron), ♂, holotype <bold>65</bold> wings <bold>66</bold> first–third metasomal tergites, dorsal aspect <bold>67</bold> head, dorsal aspect <bold>68</bold> mesosoma, dorsal aspect <bold>69</bold> hind leg <bold>70</bold> head, anterior aspect <bold>71</bold> mandible, full view of first tooth <bold>72</bold> fore tibia and tarsus <bold>73</bold> basal antennal segments <bold>74</bold> mandible, full view of third and fourth teeth <bold>75</bold> clypeus lateral aspect <bold>76</bold> antenna <bold>77</bold> outer fore claw, lateral aspect <bold>78</bold> habitus, lateral aspect.</p></caption><graphic xmlns:xlink="http://www.w3.org/1999/xlink" xlink:href="zookeys-926-025-g008.jpg" position="float" orientation="portrait" xlink:type="simple" id="oo_399414.jpg"><uri content-type="original_file" xlink:type="simple">https://binary.pensoft.net/fig/399414</uri></graphic></fig></tp:treatment-sec><ref-list><ref id="B4"><mixed-citation xmlns:xlink="http://www.w3.org/1999/xlink" xlink:type="simple"><person-group><name name-style="western"><surname>Cameron</surname><given-names>P</given-names></name></person-group> (<year>1910</year>) <article-title>On some Asiatic species of the Braconid subfamilies <tp:taxon-name><tp:taxon-name-part taxon-name-part-type="subfamily">Rhogadinae</tp:taxon-name-part></tp:taxon-name>, <tp:taxon-name><tp:taxon-name-part taxon-name-part-type="subfamily">Agathinae</tp:taxon-name-part></tp:taxon-name>, and <tp:taxon-name><tp:taxon-name-part taxon-name-part-type="subfamily">Macrocentrinae</tp:taxon-name-part></tp:taxon-name> and of the <tp:taxon-name><tp:taxon-name-part taxon-name-part-type="family">Alysiidae</tp:taxon-name-part></tp:taxon-name>.</article-title><source>Wiener Entomologische Zeitschrift</source><volume>29</volume>: <fpage>1</fpage>–<lpage>10</lpage>. <ext-link xlink:type="simple" ext-link-type="doi" xlink:href="10.5962/bhl.part.23337">https://doi.org/10.5962/bhl.part.23337</ext-link></mixed-citation></ref><ref id="B15"><mixed-citation xmlns:xlink="http://www.w3.org/1999/xlink" xlink:type="simple"><person-group><name name-style="western"><surname>Shenefelt</surname><given-names>RD</given-names></name></person-group> (<year>1974</year>) <article-title>Hymenopterorum Catalogus (nova editioBraconidae 7.</article-title><source><tp:taxon-name><tp:taxon-name-part taxon-name-part-type="subfamily">Alysiinae</tp:taxon-name-part></tp:taxon-name>,</source><volume>7</volume>: <fpage>937</fpage>–<lpage>1113</lpage>.</mixed-citation></ref><ref id="B16"><mixed-citation xmlns:xlink="http://www.w3.org/1999/xlink" xlink:type="simple"><person-group><name name-style="western"><surname>van Achterberg</surname><given-names>C</given-names></name></person-group> (<year>1983</year>) <article-title>A revision of the genus <italic><tp:taxon-name><tp:taxon-name-part taxon-name-part-type="genus">Hylcalosia</tp:taxon-name-part></tp:taxon-name></italic> Fischer (<tp:taxon-name><tp:taxon-name-part taxon-name-part-type="order">Hymenoptera</tp:taxon-name-part></tp:taxon-name>: <tp:taxon-name><tp:taxon-name-part taxon-name-part-type="family">Braconidae</tp:taxon-name-part></tp:taxon-name>, <tp:taxon-name><tp:taxon-name-part taxon-name-part-type="subfamily">Alysiinae</tp:taxon-name-part></tp:taxon-name>).</article-title><source>Zoologische Mededelingen Leiden</source><volume>57</volume>(<issue>8</issue>): <fpage>81</fpage>–<lpage>90</lpage>.</mixed-citation></ref><ref id="B1"><mixed-citation xmlns:xlink="http://www.w3.org/1999/xlink" xlink:type="simple"><person-group><name name-style="western"><surname>Belokobylskij</surname><given-names>SA</given-names></name></person-group> (<year>1992</year>) <article-title>Finding of the genus <italic><tp:taxon-name><tp:taxon-name-part taxon-name-part-type="genus">Hylcalosia</tp:taxon-name-part></tp:taxon-name></italic> (<tp:taxon-name><tp:taxon-name-part taxon-name-part-type="order">Hymenoptera</tp:taxon-name-part></tp:taxon-name>, <tp:taxon-name><tp:taxon-name-part taxon-name-part-type="family">Braconidae</tp:taxon-name-part></tp:taxon-name>, <tp:taxon-name><tp:taxon-name-part taxon-name-part-type="subfamily">Alysiinae</tp:taxon-name-part></tp:taxon-name>) of the USSR and descriptions of two new species from the south of the Far East.</article-title><source>Zoologicheskii Zhurnal</source><volume>71</volume>(<issue>5</issue>): <fpage>143</fpage>–<lpage>149</lpage>. [translation: Entomological Review 71(9): 142–147]</mixed-citation></ref><ref id="B2"><mixed-citation xmlns:xlink="http://www.w3.org/1999/xlink" xlink:type="simple"><person-group><name name-style="western"><surname>Belokobylskij</surname><given-names>SA</given-names></name></person-group> (<year>1998</year>) <article-title>9. <tp:taxon-name><tp:taxon-name-part taxon-name-part-type="subfamily">Alysiinae</tp:taxon-name-part></tp:taxon-name> (<tp:taxon-name><tp:taxon-name-part taxon-name-part-type="tribe">Alysiini</tp:taxon-name-part></tp:taxon-name>).</article-title> In: <person-group><name name-style="western"><surname>Ler</surname><given-names>PA</given-names></name></person-group> (<role>Ed.</role>) <issue-title>Opredelitel Nasekomykh Dalnego Vostoka Rossii (T.</issue-title><source>IV). Setchatokryloobraznye, Skorpionnitsy, Pereponchatokrylye. Pt 3. Dal’nauka, Vladivostok</source>, <fpage>163</fpage>–<lpage>298</lpage>.</mixed-citation></ref><ref id="B3"><mixed-citation xmlns:xlink="http://www.w3.org/1999/xlink" xlink:type="simple"><person-group><name name-style="western"><surname>Belokobylskij</surname><given-names>SA</given-names></name></person-group> (<year>2015</year>) <article-title>The genus <italic><tp:taxon-name><tp:taxon-name-part taxon-name-part-type="genus">Hylcalosia</tp:taxon-name-part></tp:taxon-name></italic> Fischer, 1967 (<tp:taxon-name><tp:taxon-name-part taxon-name-part-type="order">Hymenoptera</tp:taxon-name-part></tp:taxon-name>: <tp:taxon-name><tp:taxon-name-part taxon-name-part-type="family">Braconidae</tp:taxon-name-part></tp:taxon-name>: <tp:taxon-name><tp:taxon-name-part taxon-name-part-type="subfamily">Alysiinae</tp:taxon-name-part></tp:taxon-name>) of the Russian Far East.</article-title><source>Zootaxa</source><volume>4040</volume>(<issue>5</issue>): <fpage>530</fpage>–<lpage>542</lpage>. <ext-link xlink:type="simple" ext-link-type="doi" xlink:href="10.11646/zootaxa.4040.5.2">https://doi.org/10.11646/zootaxa.4040.5.2</ext-link></mixed-citation></ref><ref id="B5"><mixed-citation xmlns:xlink="http://www.w3.org/1999/xlink" xlink:type="simple"><person-group><name name-style="western"><surname>Chen</surname><given-names>J-H</given-names></name><name name-style="western"><surname>Wu</surname><given-names>Z-S</given-names></name></person-group> (<year>1994</year>) <source>[The <tp:taxon-name><tp:taxon-name-part taxon-name-part-type="tribe">Alysiini</tp:taxon-name-part></tp:taxon-name> of China: (<tp:taxon-name><tp:taxon-name-part taxon-name-part-type="order">Hymenoptera</tp:taxon-name-part></tp:taxon-name>: <tp:taxon-name><tp:taxon-name-part taxon-name-part-type="family">Braconidae</tp:taxon-name-part></tp:taxon-name>: <tp:taxon-name><tp:taxon-name-part taxon-name-part-type="subfamily">Alysiinae</tp:taxon-name-part></tp:taxon-name>).</source><publisher-name>] China Agricultural Press</publisher-name>, <publisher-loc>Fuzhou</publisher-loc>, <size units="page">218 pp</size>. [in Chinese, with English summary]</mixed-citation></ref><ref id="B14"><mixed-citation xmlns:xlink="http://www.w3.org/1999/xlink" xlink:type="simple"><person-group><name name-style="western"><surname>Papp</surname><given-names>J</given-names></name></person-group> (<year>1994</year>) <article-title><tp:taxon-name><tp:taxon-name-part taxon-name-part-type="family">Braconidae</tp:taxon-name-part></tp:taxon-name> (<tp:taxon-name><tp:taxon-name-part taxon-name-part-type="order">Hymenoptera</tp:taxon-name-part></tp:taxon-name>) from Korea, XV.</article-title><source>Acta Zoologica Academiae Scientiarum Hungaricae</source><volume>40</volume>(<issue>2</issue>): <fpage>133</fpage>–<lpage>156</lpage>.</mixed-citation></ref><ref id="B23"><mixed-citation xmlns:xlink="http://www.w3.org/1999/xlink" xlink:type="simple"><person-group><name name-style="western"><surname>Wharton</surname><given-names>RA</given-names></name></person-group> (<year>2002</year>) <article-title>Revision of the Australian <tp:taxon-name><tp:taxon-name-part taxon-name-part-type="tribe">Alysiini</tp:taxon-name-part></tp:taxon-name> (<tp:taxon-name><tp:taxon-name-part taxon-name-part-type="order">Hymenoptera</tp:taxon-name-part></tp:taxon-name>: <tp:taxon-name><tp:taxon-name-part taxon-name-part-type="family">Braconidae</tp:taxon-name-part></tp:taxon-name>).</article-title><source>Invertebrate Systematics</source><volume>16</volume>(<issue>1</issue>): <fpage>7</fpage>–<lpage>105</lpage>. <ext-link xlink:type="simple" ext-link-type="doi" xlink:href="10.1071/IT01012">https://doi.org/10.1071/IT01012</ext-link></mixed-citation></ref><ref id="B29"><mixed-citation xmlns:xlink="http://www.w3.org/1999/xlink" xlink:type="simple"><person-group><name name-style="western"><surname>Zhu</surname><given-names>J-C</given-names></name><name name-style="western"><surname>van Achterberg</surname><given-names>C</given-names></name><name name-style="western"><surname>Chen</surname><given-names>X-X</given-names></name></person-group> (<year>2017</year>) <article-title>An illustrated key to the genera and subgenera of the <tp:taxon-name><tp:taxon-name-part taxon-name-part-type="tribe">Alysiini</tp:taxon-name-part></tp:taxon-name> from China (<tp:taxon-name><tp:taxon-name-part taxon-name-part-type="order">Hymenoptera</tp:taxon-name-part></tp:taxon-name>, <tp:taxon-name><tp:taxon-name-part taxon-name-part-type="family">Braconidae</tp:taxon-name-part></tp:taxon-name>, <tp:taxon-name><tp:taxon-name-part taxon-name-part-type="subfamily">Alysiinae</tp:taxon-name-part></tp:taxon-name>).</article-title><source>ZooKeys</source><volume>722</volume>: <fpage>37</fpage>–<lpage>79</lpage>. <ext-link xlink:type="simple" ext-link-type="doi" xlink:href="10.3897/zookeys.722.14799">https://doi.org/10.3897/zookeys.722.14799</ext-link></mixed-citation></ref><ref id="B30"><mixed-citation xmlns:xlink="http://www.w3.org/1999/xlink" xlink:type="simple"><person-group><name name-style="western"><surname>Zhu</surname><given-names>J-C</given-names></name><name name-style="western"><surname>van Achterberg</surname><given-names>C</given-names></name><name name-style="western"><surname>Chen</surname><given-names>X-X</given-names></name></person-group> (<year>2018</year>) <article-title>Review of the genus <italic><tp:taxon-name><tp:taxon-name-part taxon-name-part-type="genus">Hylcalosia</tp:taxon-name-part></tp:taxon-name></italic> Fischer (<tp:taxon-name><tp:taxon-name-part taxon-name-part-type="order">Hymenoptera</tp:taxon-name-part></tp:taxon-name>, <tp:taxon-name><tp:taxon-name-part taxon-name-part-type="family">Braconidae</tp:taxon-name-part></tp:taxon-name>, <tp:taxon-name><tp:taxon-name-part taxon-name-part-type="subfamily">Alysiinae</tp:taxon-name-part></tp:taxon-name>), with description of four new species from China.</article-title><source>Zootaxa</source><volume>4462</volume>(<issue>4</issue>): <fpage>547</fpage>–<lpage>565</lpage>. <ext-link xlink:type="simple" ext-link-type="doi" xlink:href="10.11646/zootaxa.4462.4.7">https://doi.org/10.11646/zootaxa.4462.4.7</ext-link></mixed-citation></ref><ref id="B26"><mixed-citation xmlns:xlink="http://www.w3.org/1999/xlink" xlink:type="simple"><person-group><name name-style="western"><surname>Yao</surname><given-names>J-L</given-names></name><name name-style="western"><surname>van Achterberg</surname><given-names>C</given-names></name><name name-style="western"><surname>Sharkey</surname><given-names>MJ</given-names></name><name name-style="western"><surname>Chapman</surname><given-names>EG</given-names></name><name name-style="western"><surname>Chen</surname><given-names>J-H</given-names></name></person-group> (<year>2019</year>) Five species and a genus new for Thailand, with description of five new species of <italic><tp:taxon-name><tp:taxon-name-part taxon-name-part-type="genus">Hylcalosia</tp:taxon-name-part></tp:taxon-name></italic> Fischer (<tp:taxon-name><tp:taxon-name-part taxon-name-part-type="order">Hymenoptera</tp:taxon-name-part></tp:taxon-name>: <tp:taxon-name><tp:taxon-name-part taxon-name-part-type="family">Braconidae</tp:taxon-name-part></tp:taxon-name>: <tp:taxon-name><tp:taxon-name-part taxon-name-part-type="subfamily">Alysiinae</tp:taxon-name-part></tp:taxon-name>). Insect Systematics &amp; Evolution. <ext-link xlink:type="simple" ext-link-type="doi" xlink:href="10.1163/1876312X-00002303">https://doi.org/10.1163/1876312X-00002303</ext-link></mixed-citation></ref></ref-list></tp:taxon-treatment>
