# Supplementary material for: Review of the Bobekia-group (Braconidae, Alysiinae, Alysiini), with description of a new genus and a new subgenus
Source: Zookeys. 2020 Apr 13;926:25–51. doi: 10.3897/zookeys.926.47270 (PMC7170972; doi:10.3897/zookeys.926.47270)
Supplement: XML Treatment for Neodiasta [file zookeys.926.47270-treatment8.xml]

<!DOCTYPE tp:taxon-treatment
  PUBLIC "-//TaxonX//DTD Taxonomic Treatment Publishing DTD v0 20100105//EN" "tax-treatment-NSO.dtd">
<tp:taxon-treatment xmlns:tp="http://www.plazi.org/taxpub"><tp:treatment-meta><kwd-group><label>Taxon classification</label><kwd><named-content xmlns:xlink="http://www.w3.org/1999/xlink" content-type="kingdom">Animalia</named-content></kwd><kwd><named-content xmlns:xlink="http://www.w3.org/1999/xlink" content-type="order">Hymenoptera</named-content></kwd><kwd><named-content xmlns:xlink="http://www.w3.org/1999/xlink" content-type="family">Braconidae</named-content></kwd></kwd-group><mixed-citation publication-type="journal"><person-group><name><surname>Zhang</surname><given-names>Ruo-Nan</given-names></name><name><surname>van Achterberg</surname><given-names>Cornelis</given-names></name><name><surname>Tian</surname><given-names>Xiao-Xia</given-names></name><name><surname>Tan</surname><given-names>Jiang-Li</given-names></name></person-group><article-title>Review of the <italic><tp:taxon-name><tp:taxon-name-part taxon-name-part-type="genus" reg="Bobekia">Bobekia</tp:taxon-name-part></tp:taxon-name></italic>-group (<tp:taxon-name><tp:taxon-name-part taxon-name-part-type="family">Braconidae</tp:taxon-name-part></tp:taxon-name>, <tp:taxon-name><tp:taxon-name-part taxon-name-part-type="subfamily">Alysiinae</tp:taxon-name-part></tp:taxon-name>, <tp:taxon-name><tp:taxon-name-part taxon-name-part-type="tribe">Alysiini</tp:taxon-name-part></tp:taxon-name>), with description of a new genus and a new subgenus</article-title><source>Zookeys</source><day>13</day><month>4</month><year>2020</year><volume>926</volume><fpage>25</fpage><lpage>51</lpage><pub-id pub-id-type="doi">10.3897/zookeys.926.47270</pub-id></mixed-citation></tp:treatment-meta><tp:nomenclature><tp:taxon-name><object-id xmlns:xlink="http://www.w3.org/1999/xlink" content-type="arpha" xlink:type="simple">EE910EFB-E601-5A80-9E7C-8434FBD88734</object-id>
            <tp:taxon-name-part taxon-name-part-type="genus" reg="Neodiasta">Neodiasta</tp:taxon-name-part>
            <object-id xmlns:xlink="http://www.w3.org/1999/xlink" content-type="zoobank" xlink:type="simple">http://zoobank.org/10A95EB9-7224-4CF3-A65A-A96C9E69A499</object-id>
          </tp:taxon-name><tp:taxon-authority>van Achterberg</tp:taxon-authority><tp:taxon-status xmlns:xlink="http://www.w3.org/1999/xlink" xlink:type="simple">gen. nov.</tp:taxon-status><xref ref-type="fig" rid="F9">Figs 79–91</xref></tp:nomenclature><tp:treatment-sec sec-type="type species" id="SECID0EM2BG"><title>Type species.</title><p><italic><tp:taxon-name><tp:taxon-name-part taxon-name-part-type="genus" reg="Phasmidiasta">Phasmidiasta</tp:taxon-name-part> <tp:taxon-name-part taxon-name-part-type="species" reg="ecuadorensis">ecuadorensis</tp:taxon-name-part></tp:taxon-name></italic> Fischer, 2006.</p></tp:treatment-sec><tp:treatment-sec sec-type="diagnosis" id="SECID0E42BG"><title>Diagnosis.</title><p>Third antennal segment shorter than fourth segment and slender (Fig. <xref ref-type="fig" rid="F9">91</xref>); mandible strongly widened apically, with minute ventral lobe and no oblique ventral carina, with 3 large teeth, middle tooth much smaller than upper tooth, upper tooth without dorso-apical protuberance, ventral margin straight but near third lobe-shaped tooth with minute lobe (Figs <xref ref-type="fig" rid="F9">85</xref>, <xref ref-type="fig" rid="F9">90</xref>); clypeus obtuse ventrally, semicircular (Figs <xref ref-type="fig" rid="F9">85</xref>, <xref ref-type="fig" rid="F9">87</xref>, <xref ref-type="fig" rid="F9">90</xref>); face normally convex and not protruding medially (Figs <xref ref-type="fig" rid="F9">87</xref>, <xref ref-type="fig" rid="F9">89</xref>); pronope deep and medium-sized (Fig. <xref ref-type="fig" rid="F9">88</xref>); precoxal sulcus wide and coarsely crenulate medially; vein 2-SR of fore wing straight posteriorly (Fig. <xref ref-type="fig" rid="F9">79</xref>); vein r of fore wing issued behind medially from pterostigma and pterostigma parallel-sided to narrow elliptical (Fig. <xref ref-type="fig" rid="F9">79</xref>); vein CU1b of fore wing distinctly shorter than vein 3-CU1 and vein CU1a distinctly below level of vein CU1 (Fig. <xref ref-type="fig" rid="F9">79</xref>); first subdiscal cell of fore wing closed distally and moderately wide (Fig. <xref ref-type="fig" rid="F9">79</xref>); vein M+CU of hind wing distinctly shorter than vein 1-M (Fig. <xref ref-type="fig" rid="F9">80</xref>); first metasomal tergite with distinct dorsope; second tergite distinctly striate basally (Fig. <xref ref-type="fig" rid="F9">83</xref>) and third tergite smooth; shape of ovipositor and length of ovipositor sheath unknown (only ♂ known).</p><fig id="F9" position="float" orientation="portrait"><object-id xmlns:xlink="http://www.w3.org/1999/xlink" content-type="doi" xlink:type="simple">10.3897/zookeys.926.47270.figures79-91</object-id><object-id xmlns:xlink="http://www.w3.org/1999/xlink" content-type="arpha" xlink:type="simple">A368DBA2-8E6B-5F6C-B1DF-E3936C1EF0A0</object-id><label>Figures 79–91.</label><caption><p><italic><tp:taxon-name><tp:taxon-name-part taxon-name-part-type="genus" reg="Neodiasta">Neodiasta</tp:taxon-name-part> <tp:taxon-name-part taxon-name-part-type="species" reg="ecuadorensis">ecuadorensis</tp:taxon-name-part></tp:taxon-name></italic> (Fischer), ♂, holotype <bold>79</bold> fore wing <bold>80</bold> hind wing <bold>81</bold> mesosoma, lateral aspect <bold>82</bold> mesosoma, dorsal aspect <bold>83</bold> propodeum, first–third metasomal tergites, dorsal aspect <bold>84</bold> hind leg <bold>85</bold> mandible, full view of first tooth <bold>86</bold> outer hind claw <bold>87</bold> head, anterior aspect <bold>88</bold> head, dorsal aspect <bold>89</bold> head, lateral aspect <bold>90</bold> mandible, full view of third tooth <bold>91</bold> basal antennal segments.</p></caption><graphic xmlns:xlink="http://www.w3.org/1999/xlink" xlink:href="zookeys-926-025-g009.jpg" position="float" orientation="portrait" xlink:type="simple" id="oo_399415.jpg"><uri content-type="original_file" xlink:type="simple">https://binary.pensoft.net/fig/399415</uri></graphic></fig></tp:treatment-sec><tp:treatment-sec sec-type="distribution" id="SECID0ER6BG"><title>Distribution.</title><p>Neotropical (one species).</p></tp:treatment-sec><tp:treatment-sec sec-type="notes" id="SECID0EW6BG"><title>Notes.</title><p>The biology of the only known specimen (the male holotype from Ecuador) is unknown. The types species does not fit in <italic><tp:taxon-name><tp:taxon-name-part taxon-name-part-type="genus" reg="Phasmidiasta">Phasmidiasta</tp:taxon-name-part></tp:taxon-name></italic> because the precoxal sulcus is present and coarsely crenulate (absent in <italic><tp:taxon-name><tp:taxon-name-part taxon-name-part-type="genus" reg="Phasmidiasta">Phasmidiasta</tp:taxon-name-part></tp:taxon-name></italic>), the face is medially not protruding (distinctly protruding in <italic><tp:taxon-name><tp:taxon-name-part taxon-name-part-type="genus" reg="Phasmidiasta">Phasmidiasta</tp:taxon-name-part></tp:taxon-name></italic>), vein SR1 of the fore wing about as long as vein 3-SR (about 4× as long in <italic><tp:taxon-name><tp:taxon-name-part taxon-name-part-type="genus" reg="Phasmidiasta">Phasmidiasta</tp:taxon-name-part></tp:taxon-name></italic>), vein M+CU of the hind wing is distinctly shorter than vein 1-M (longer than vein 1-M in <italic><tp:taxon-name><tp:taxon-name-part taxon-name-part-type="genus" reg="Phasmidiasta">Phasmidiasta</tp:taxon-name-part></tp:taxon-name></italic>), mandible without oblique carina connected to third tooth (present in <italic><tp:taxon-name><tp:taxon-name-part taxon-name-part-type="genus" reg="Phasmidiasta">Phasmidiasta</tp:taxon-name-part></tp:taxon-name></italic>), and the pterostigma is parallel-sided to narrowly elliptical (moderately widely elliptical to triangular in <italic><tp:taxon-name><tp:taxon-name-part taxon-name-part-type="genus" reg="Phasmidiasta">Phasmidiasta</tp:taxon-name-part></tp:taxon-name></italic>).</p></tp:treatment-sec><tp:treatment-sec sec-type="etymology" id="SECID0EOBAI"><title>Etymology.</title><p>Name derived from a combination of “neo” (Greek for “new”) and the generic name <italic><tp:taxon-name><tp:taxon-name-part taxon-name-part-type="genus" reg="Phasmidiasta">Phasmidiasta</tp:taxon-name-part></tp:taxon-name></italic>, because it occurs in the Neotropical region and was formerly included in <italic><tp:taxon-name><tp:taxon-name-part taxon-name-part-type="genus" reg="Phasmidiasta">Phasmidiasta</tp:taxon-name-part></tp:taxon-name></italic>. Gender: feminine.</p></tp:treatment-sec></tp:taxon-treatment>
