# Supplementary material for: Review of the Bobekia-group (Braconidae, Alysiinae, Alysiini), with description of a new genus and a new subgenus
Source: Zookeys. 2020 Apr 13;926:25–51. doi: 10.3897/zookeys.926.47270 (PMC7170972; doi:10.3897/zookeys.926.47270)
Supplement: XML Treatment for Neodiasta ecuadorensis [file zookeys.926.47270-treatment9.xml]

<!DOCTYPE tp:taxon-treatment
  PUBLIC "-//TaxonX//DTD Taxonomic Treatment Publishing DTD v0 20100105//EN" "tax-treatment-NSO.dtd">
<tp:taxon-treatment xmlns:tp="http://www.plazi.org/taxpub"><tp:treatment-meta><kwd-group><label>Taxon classification</label><kwd><named-content xmlns:xlink="http://www.w3.org/1999/xlink" content-type="kingdom">Animalia</named-content></kwd><kwd><named-content xmlns:xlink="http://www.w3.org/1999/xlink" content-type="order">Hymenoptera</named-content></kwd><kwd><named-content xmlns:xlink="http://www.w3.org/1999/xlink" content-type="family">Braconidae</named-content></kwd></kwd-group><mixed-citation publication-type="journal"><person-group><name><surname>Zhang</surname><given-names>Ruo-Nan</given-names></name><name><surname>van Achterberg</surname><given-names>Cornelis</given-names></name><name><surname>Tian</surname><given-names>Xiao-Xia</given-names></name><name><surname>Tan</surname><given-names>Jiang-Li</given-names></name></person-group><article-title>Review of the <italic><tp:taxon-name><tp:taxon-name-part taxon-name-part-type="genus" reg="Bobekia">Bobekia</tp:taxon-name-part></tp:taxon-name></italic>-group (<tp:taxon-name><tp:taxon-name-part taxon-name-part-type="family">Braconidae</tp:taxon-name-part></tp:taxon-name>, <tp:taxon-name><tp:taxon-name-part taxon-name-part-type="subfamily">Alysiinae</tp:taxon-name-part></tp:taxon-name>, <tp:taxon-name><tp:taxon-name-part taxon-name-part-type="tribe">Alysiini</tp:taxon-name-part></tp:taxon-name>), with description of a new genus and a new subgenus</article-title><source>Zookeys</source><day>13</day><month>4</month><year>2020</year><volume>926</volume><fpage>25</fpage><lpage>51</lpage><pub-id pub-id-type="doi">10.3897/zookeys.926.47270</pub-id></mixed-citation></tp:treatment-meta><tp:nomenclature><tp:taxon-name><object-id xmlns:xlink="http://www.w3.org/1999/xlink" content-type="arpha" xlink:type="simple">E020C736-65CD-57DE-B7E3-86351167D098</object-id>
            <tp:taxon-name-part taxon-name-part-type="genus" reg="Neodiasta">Neodiasta</tp:taxon-name-part>
            <tp:taxon-name-part taxon-name-part-type="species" reg="ecuadorensis">ecuadorensis</tp:taxon-name-part>
          </tp:taxon-name><tp:taxon-authority>(Fischer, 2006)</tp:taxon-authority><tp:taxon-status xmlns:xlink="http://www.w3.org/1999/xlink" xlink:type="simple">comb. nov.</tp:taxon-status><xref ref-type="fig" rid="F9">Figs 79–91</xref><tp:nomenclature-citation-list><tp:nomenclature-citation><tp:taxon-name>
                <tp:taxon-name-part taxon-name-part-type="genus" reg="Phasmidiasta">Phasmidiasta</tp:taxon-name-part> <tp:taxon-name-part taxon-name-part-type="species" reg="ecuadorensis">ecuadorensis</tp:taxon-name-part></tp:taxon-name><comment>Fischer, 2006: 628–629.</comment></tp:nomenclature-citation></tp:nomenclature-citation-list></tp:nomenclature><tp:treatment-sec sec-type="type material" id="SECID0E1DAI"><title>Type material.</title><p><bold><italic>Holotype</italic></bold>: ♂ (<named-content xmlns:xlink="http://www.w3.org/1999/xlink" content-type="dwc:institutional_code" xlink:type="simple">BZL</named-content>), “Ecuador: Tungurahua prov., Banos, 14.ii.2002, 1500 m, M. Halada”, “♂ <bold><italic>Holotype</italic></bold>: <italic><tp:taxon-name><tp:taxon-name-part taxon-name-part-type="genus" reg="Phasmidiasta">Phasmidiasta</tp:taxon-name-part> <tp:taxon-name-part taxon-name-part-type="species" reg="ecuadorensis">ecuadorensis</tp:taxon-name-part></tp:taxon-name></italic> sp. nov., M. Fischer, det. 2005”.</p></tp:treatment-sec><tp:treatment-sec sec-type="diagnosis" id="SECID0EYEAI"><title>Diagnosis.</title><p>See genus diagnosis.</p></tp:treatment-sec><tp:treatment-sec sec-type="description" id="SECID0E4EAI"><title>Description.</title><p>Holotype, ♂, length of body 4.3 mm, of fore wing 4.3 mm.</p><p><bold><italic>Head</italic></bold>: Head moderately transverse and shiny, concave posteriorly (Fig. <xref ref-type="fig" rid="F9">88</xref>), width of head 1.8× its lateral length; antenna incomplete, 27 segments remaining and segments with long bristly setae, third segment 0.8× as long as fourth segment and 1.2× wider than fourth segment in lateral view, length of third and fourth segments 2.7 and 4.2× their width, respectively (Fig. <xref ref-type="fig" rid="F9">91</xref>); length of maxillary palp 1.8× height of head; eye in dorsal view 1.6× as long as temple (Fig. <xref ref-type="fig" rid="F9">88</xref>); frons largely flat in front of anterior ocellus and only behind antennal sockets with narrow depression (Fig. <xref ref-type="fig" rid="F9">88</xref>); vertex convex and very sparsely setose; OOL: diameter of ocellus: POL= 9:2:2; face 2.4 × wider than high, largely striate laterally, largely smooth medio-dorsally, moderately convex and with longitudinal convex median area (Fig. <xref ref-type="fig" rid="F9">87</xref>); clypeus 1.3× wider than high, protruding, semicircular and nearly truncate medio-ventrally (Fig. <xref ref-type="fig" rid="F9">87</xref>); malar space virtually absent; mandible strongly widened dorsally and ventrally straight, but near third lobe-shaped tooth with minute lobe, dorsal tooth large and lobe-shaped, larger than similar ventral tooth, middle (= second) tooth curved, small compared to first tooth and robust; medial length of mandible 1.6× its maximum width (Figs <xref ref-type="fig" rid="F9">85</xref>, <xref ref-type="fig" rid="F9">90</xref>).</p><p><bold><italic>Mesosoma</italic></bold>: Length of mesosoma 1.6× its height; mesoscutum with lateral carina in front of tegulae distinct and crenulate; pronotal sides shiny and smooth but oblique groove crenulate anteriorly and sparsely crenulate posteriorly; epicnemial area depressed anteriorly and partly crenulate (Fig. <xref ref-type="fig" rid="F9">81</xref>); precoxal sulcus very wide, oblique, coarsely crenulate, but posterior 0.3 absent (except short depression above middle coxa; Fig. <xref ref-type="fig" rid="F9">81</xref>); remainder of mesopleuron smooth and largely glabrous except ventrally; pleural sulcus finely crenulate; episternal scrobe medium-sized and oblique; metapleuron largely smooth but with some rugae medially, with some long setae and deep pit anteriorly; mesosternal sulcus finely crenulate; pronope medium-sized (compared to length of pronotum in dorsal view), deep and nearly round (Fig. <xref ref-type="fig" rid="F9">88</xref>); notauli distinctly crenulate and wide, but posteriorly narrow and nearly smooth; medio-posterior depression of mesoscutum long and deep, smooth and up to level of notauli (Fig. <xref ref-type="fig" rid="F9">82</xref>); mesoscutum strongly shiny and smooth, largely glabrous; scutellar sulcus deep and wide, with one carina, narrowed medially and 2.4× wider than its maximum length; scutellar disc weakly convex (but posteriorly rather bulging), largely glabrous and smooth (Fig. <xref ref-type="fig" rid="F9">81</xref>); metanotum hardly protruding and only anterior half with median carina; medio-longitudinal carina of propodeum coarse and only on anterior face of propodeum, connected to complete parallel-sided areola, posterior face smooth between carinae and dorsally crenulate-rugose except smooth anterior area (Figs <xref ref-type="fig" rid="F9">81–83</xref>).</p><p><bold><italic>Wings</italic></bold> (Figs <xref ref-type="fig" rid="F9">79</xref>, <xref ref-type="fig" rid="F9">80</xref>). Pterostigma very narrow elliptical (nearly parallel-sided), apically hardly differentiated from 1-R1 and vein r issued slightly behind middle of pterostigma; vein r 0.8× width of pterostigma; r:3-SR:SR1 = 5:31:31; SR1 and 2-SR straight; cu-a just postfurcal; 3-CU1 much longer than CU1b; 2-SR:3-SR:r-m = 25:31:14; m-cu far postfurcal, converging to 1-M posteriorly; first subdiscal cell 4.3× as long as wide; M+CU1 largely sclerotized. Hind wing: M+CU:1-M:1r-m = 34:45:16; m-cu distinct, curved and unsclerotized.</p><p><bold><italic>Legs</italic></bold>: Hind coxa rugose dorsally and remainder largely smooth; tarsal claws rather slender, evenly curved and longer than arolium (Fig. <xref ref-type="fig" rid="F9">86</xref>); length of femur, tibia and basitarsus of hind leg 5.7, 12.0, and 9.6× their width, respectively; hind leg densely setose; hind tarsus slender (Fig. <xref ref-type="fig" rid="F9">86</xref>) and slightly longer than tibia.</p><p><bold><italic>Metasoma</italic></bold>: Length of first tergite 1.1× its apical width, its surface coarsely longitudinally costate-striate, its dorsal carinae converging and meeting submedially (Fig. <xref ref-type="fig" rid="F9">83</xref>); dorsope deep and medium-sized (Fig. <xref ref-type="fig" rid="F9">83</xref>); basal 0.7 of second tergite entirely coarsely longitudinally striate; remainder of metasoma smooth; third tergite in lateral view flat.</p><p><bold><italic>Colour</italic></bold>: Black or blackish brown; mandible, palpi, clypeus and second tergite laterally pale yellowish; legs (but hind tibia and all tarsi infuscate or dark brown), tegulae and basal half of metasoma ventrally brownish yellow; apical half of metasoma dark brown ventrally; face yellowish brown; propleuron posteriorly, orbita and temple reddish brown; pterostigma, second and third tergites dark brown and most veins brown; wing membrane subhyaline.</p></tp:treatment-sec><tp:treatment-sec><!--Section generated to contain objects referenced in tp:taxon-treatment.--><fig id="F9" position="float" orientation="portrait"><object-id xmlns:xlink="http://www.w3.org/1999/xlink" content-type="doi" xlink:type="simple">10.3897/zookeys.926.47270.figures79-91</object-id><object-id xmlns:xlink="http://www.w3.org/1999/xlink" content-type="arpha" xlink:type="simple">A368DBA2-8E6B-5F6C-B1DF-E3936C1EF0A0</object-id><label>Figures 79–91.</label><caption><p><italic><tp:taxon-name><tp:taxon-name-part taxon-name-part-type="genus" reg="Neodiasta">Neodiasta</tp:taxon-name-part> <tp:taxon-name-part taxon-name-part-type="species" reg="ecuadorensis">ecuadorensis</tp:taxon-name-part></tp:taxon-name></italic> (Fischer), ♂, holotype <bold>79</bold> fore wing <bold>80</bold> hind wing <bold>81</bold> mesosoma, lateral aspect <bold>82</bold> mesosoma, dorsal aspect <bold>83</bold> propodeum, first–third metasomal tergites, dorsal aspect <bold>84</bold> hind leg <bold>85</bold> mandible, full view of first tooth <bold>86</bold> outer hind claw <bold>87</bold> head, anterior aspect <bold>88</bold> head, dorsal aspect <bold>89</bold> head, lateral aspect <bold>90</bold> mandible, full view of third tooth <bold>91</bold> basal antennal segments.</p></caption><graphic xmlns:xlink="http://www.w3.org/1999/xlink" xlink:href="zookeys-926-025-g009.jpg" position="float" orientation="portrait" xlink:type="simple" id="oo_399415.jpg"><uri content-type="original_file" xlink:type="simple">https://binary.pensoft.net/fig/399415</uri></graphic></fig></tp:treatment-sec></tp:taxon-treatment>
