# Supplementary material for: Review of the Bobekia-group (Braconidae, Alysiinae, Alysiini), with description of a new genus and a new subgenus
Source: Zookeys. 2020 Apr 13;926:25–51. doi: 10.3897/zookeys.926.47270 (PMC7170972; doi:10.3897/zookeys.926.47270)
Supplement: XML Treatment for Phasmidiasta [file zookeys.926.47270-treatment10.xml]

<!DOCTYPE tp:taxon-treatment
  PUBLIC "-//TaxonX//DTD Taxonomic Treatment Publishing DTD v0 20100105//EN" "tax-treatment-NSO.dtd">
<tp:taxon-treatment xmlns:tp="http://www.plazi.org/taxpub"><tp:treatment-meta><kwd-group><label>Taxon classification</label><kwd><named-content xmlns:xlink="http://www.w3.org/1999/xlink" content-type="kingdom">Animalia</named-content></kwd><kwd><named-content xmlns:xlink="http://www.w3.org/1999/xlink" content-type="order">Hymenoptera</named-content></kwd><kwd><named-content xmlns:xlink="http://www.w3.org/1999/xlink" content-type="family">Braconidae</named-content></kwd></kwd-group><mixed-citation publication-type="journal"><person-group><name><surname>Zhang</surname><given-names>Ruo-Nan</given-names></name><name><surname>van Achterberg</surname><given-names>Cornelis</given-names></name><name><surname>Tian</surname><given-names>Xiao-Xia</given-names></name><name><surname>Tan</surname><given-names>Jiang-Li</given-names></name></person-group><article-title>Review of the <italic><tp:taxon-name><tp:taxon-name-part taxon-name-part-type="genus" reg="Bobekia">Bobekia</tp:taxon-name-part></tp:taxon-name></italic>-group (<tp:taxon-name><tp:taxon-name-part taxon-name-part-type="family">Braconidae</tp:taxon-name-part></tp:taxon-name>, <tp:taxon-name><tp:taxon-name-part taxon-name-part-type="subfamily">Alysiinae</tp:taxon-name-part></tp:taxon-name>, <tp:taxon-name><tp:taxon-name-part taxon-name-part-type="tribe">Alysiini</tp:taxon-name-part></tp:taxon-name>), with description of a new genus and a new subgenus</article-title><source>Zookeys</source><day>13</day><month>4</month><year>2020</year><volume>926</volume><fpage>25</fpage><lpage>51</lpage><pub-id pub-id-type="doi">10.3897/zookeys.926.47270</pub-id></mixed-citation></tp:treatment-meta><tp:nomenclature><tp:taxon-name><object-id xmlns:xlink="http://www.w3.org/1999/xlink" content-type="arpha" xlink:type="simple">59DE308D-5935-53A7-8361-754D84AC0A72</object-id>
            <tp:taxon-name-part taxon-name-part-type="genus" reg="Phasmidiasta">Phasmidiasta</tp:taxon-name-part>
          </tp:taxon-name><tp:taxon-authority>Wharton, 1980</tp:taxon-authority><xref ref-type="fig" rid="F10">Figs 92–105</xref><tp:nomenclature-citation-list><tp:nomenclature-citation><tp:taxon-name>
                <tp:taxon-name-part taxon-name-part-type="genus" reg="Phasmidiasta">Phasmidiasta</tp:taxon-name-part>
              </tp:taxon-name><comment>Wharton, 1980: 63; <xref ref-type="bibr" rid="B2">Belokobylskij 1998</xref>: 169, 294–296; <xref ref-type="bibr" rid="B11">Fischer 2006</xref>: 628. Type species (by original designation): <tp:taxon-name><tp:taxon-name-part taxon-name-part-type="genus" reg="Phasmidiasta">Phasmidiasta</tp:taxon-name-part> <tp:taxon-name-part taxon-name-part-type="species" reg="lia">lia</tp:taxon-name-part></tp:taxon-name> Wharton, 1980 [holotype (<named-content xmlns:xlink="http://www.w3.org/1999/xlink" content-type="dwc:institutional_code" xlink:type="simple">CNC</named-content>) examined].</comment></tp:nomenclature-citation></tp:nomenclature-citation-list></tp:nomenclature><tp:treatment-sec sec-type="notes" id="SECID0ECLAI"><title>Notes.</title><p>The biology of this Holarctic genus is uncertain. It is likely a parasitoid of xylophilous fly larvae (<xref ref-type="bibr" rid="B22">Wharton 1980</xref>). Only two species are known: <italic><tp:taxon-name><tp:taxon-name-part taxon-name-part-type="genus" reg="Phasmidiasta">P.</tp:taxon-name-part> <tp:taxon-name-part taxon-name-part-type="species" reg="effecta">effecta</tp:taxon-name-part></tp:taxon-name></italic> Belokobylskij, 1998, occurs in the Eastern Palaearctic region (reared from a cocoon in a bark beetle gallery (<xref ref-type="bibr" rid="B2">Belokobylskij 1998</xref>) and the type species in the Nearctic region. The Neotropical <italic><tp:taxon-name><tp:taxon-name-part taxon-name-part-type="genus" reg="Phasmidiasta">P.</tp:taxon-name-part> <tp:taxon-name-part taxon-name-part-type="species" reg="ecuadorensis">ecuadorensis</tp:taxon-name-part></tp:taxon-name></italic> Fischer, 2006, does not belong in <italic><tp:taxon-name><tp:taxon-name-part taxon-name-part-type="genus" reg="Phasmidiasta">Phasmidiasta</tp:taxon-name-part></tp:taxon-name></italic> and is transferred to <italic><tp:taxon-name><tp:taxon-name-part taxon-name-part-type="genus" reg="Neodiasta">Neodiasta</tp:taxon-name-part></tp:taxon-name></italic> van Achterberg, gen. nov. (see above) and <italic><tp:taxon-name><tp:taxon-name-part taxon-name-part-type="subgenus" reg="Parabobekoides">P.</tp:taxon-name-part> <tp:taxon-name-part taxon-name-part-type="species" reg="malaysiae">malaysiae</tp:taxon-name-part></tp:taxon-name></italic> Fischer, 2006, was transferred to <italic><tp:taxon-name><tp:taxon-name-part taxon-name-part-type="genus" reg="Separatatus">Separatatus</tp:taxon-name-part></tp:taxon-name></italic> by <xref ref-type="bibr" rid="B24">Yao et al. (2018a)</xref>. The species remaining in <italic><tp:taxon-name><tp:taxon-name-part taxon-name-part-type="genus" reg="Phasmidiasta">Phasmidiasta</tp:taxon-name-part></tp:taxon-name></italic> are very similar and may be separated as follows:</p><table-wrap content-type="key" position="anchor" orientation="portrait"><table id="TID0EOFAK" rules="all"><tbody><tr><td rowspan="1" colspan="1">1</td><td rowspan="1" colspan="1">Scutellar sulcus laterally connected to posteriorly diverging and narrow oblique grooves (Fig. <xref ref-type="fig" rid="F10">95</xref>); ovipositor sheath 1.4–1.5? as long as metasoma and 0.6–0.7? as long as fore wing (Fig. <xref ref-type="fig" rid="F10">102</xref>); first metasomal tergite 1.2–1.4? as long as its apical width (Fig. <xref ref-type="fig" rid="F10">96</xref>); Nearctic (Canada)</td><td rowspan="1" colspan="1">
                    <bold><italic><tp:taxon-name><tp:taxon-name-part taxon-name-part-type="subgenus" reg="Parabobekoides">P.</tp:taxon-name-part> <tp:taxon-name-part taxon-name-part-type="species" reg="lia">lia</tp:taxon-name-part></tp:taxon-name></italic> Wharton, 1980</bold>
                  </td></tr><tr><td rowspan="1" colspan="1">–</td><td rowspan="1" colspan="1">Scutellar sulcus transverse, without narrow oblique grooves laterally; ovipositor sheath 1.1 ? as long as metasoma and 0.7 ? as long as fore wing; first tergite 1.5? as long as its apical width; Eastern Palaearctic (Far East Russia)</td><td rowspan="1" colspan="1">
                    <bold><italic><tp:taxon-name><tp:taxon-name-part taxon-name-part-type="genus" reg="Phasmidiasta">P.</tp:taxon-name-part> <tp:taxon-name-part taxon-name-part-type="species" reg="effecta">effecta</tp:taxon-name-part></tp:taxon-name></italic> Belokobylskij, 1998</bold>
                  </td></tr></tbody></table></table-wrap><fig id="F10" position="float" orientation="portrait"><object-id xmlns:xlink="http://www.w3.org/1999/xlink" content-type="doi" xlink:type="simple">10.3897/zookeys.926.47270.figures92-105</object-id><object-id xmlns:xlink="http://www.w3.org/1999/xlink" content-type="arpha" xlink:type="simple">7589ACF8-B9F6-5712-930C-7A6229FEFB63</object-id><label>Figures 92–105.</label><caption><p><italic><tp:taxon-name><tp:taxon-name-part taxon-name-part-type="genus" reg="Phasmalysia">Phasmalysia</tp:taxon-name-part> <tp:taxon-name-part taxon-name-part-type="species" reg="lia">lia</tp:taxon-name-part></tp:taxon-name></italic> Wharton, ♀, holotype <bold>92</bold> wings <bold>93</bold> hind leg <bold>94</bold> head, dorsal aspect <bold>95</bold> mesosoma, dorsal aspect <bold>96</bold> first–third metasomal tergites, dorsal aspect <bold>97</bold> first subdiscal cell of fore wing <bold>98</bold> head, anterior aspect <bold>99</bold> outer hind claw, lateral aspect <bold>100</bold> fore tibia and tarsus lateral aspect <bold>101</bold> antenna <bold>102</bold> habitus, lateral aspect <bold>103</bold> mandible, full view of first tooth <bold>104</bold> basal antennal segments <bold>105</bold> apical antennal segments.</p></caption><graphic xmlns:xlink="http://www.w3.org/1999/xlink" xlink:href="zookeys-926-025-g010.jpg" position="float" orientation="portrait" xlink:type="simple" id="oo_399416.jpg"><uri content-type="original_file" xlink:type="simple">https://binary.pensoft.net/fig/399416</uri></graphic></fig></tp:treatment-sec><ref-list><ref id="B2"><mixed-citation xmlns:xlink="http://www.w3.org/1999/xlink" xlink:type="simple"><person-group><name name-style="western"><surname>Belokobylskij</surname><given-names>SA</given-names></name></person-group> (<year>1998</year>) <article-title>9. <tp:taxon-name><tp:taxon-name-part taxon-name-part-type="subfamily">Alysiinae</tp:taxon-name-part></tp:taxon-name> (<tp:taxon-name><tp:taxon-name-part taxon-name-part-type="tribe">Alysiini</tp:taxon-name-part></tp:taxon-name>).</article-title> In: <person-group><name name-style="western"><surname>Ler</surname><given-names>PA</given-names></name></person-group> (<role>Ed.</role>) <issue-title>Opredelitel Nasekomykh Dalnego Vostoka Rossii (T.</issue-title><source>IV). Setchatokryloobraznye, Skorpionnitsy, Pereponchatokrylye. Pt 3. Dal’nauka, Vladivostok</source>, <fpage>163</fpage>–<lpage>298</lpage>.</mixed-citation></ref><ref id="B11"><mixed-citation xmlns:xlink="http://www.w3.org/1999/xlink" xlink:type="simple"><person-group><name name-style="western"><surname>Fischer</surname><given-names>M</given-names></name></person-group> (<year>2006</year>) <article-title>Neue Kieferwespen aus der Sammlung des Biologiezentrums des Oberösterreichischen Landesmuseums in Linz und Mitteilungen über andere Arten (<tp:taxon-name><tp:taxon-name-part taxon-name-part-type="order">Hymenoptera</tp:taxon-name-part></tp:taxon-name>, <tp:taxon-name><tp:taxon-name-part taxon-name-part-type="family">Braconidae</tp:taxon-name-part></tp:taxon-name>, <tp:taxon-name><tp:taxon-name-part taxon-name-part-type="subfamily">Alysiinae</tp:taxon-name-part></tp:taxon-name>).</article-title><source>Linzer biologische Beiträge</source><volume>38</volume>(<issue>1</issue>): <fpage>605</fpage>–<lpage>651</lpage>.</mixed-citation></ref><ref id="B22"><mixed-citation xmlns:xlink="http://www.w3.org/1999/xlink" xlink:type="simple"><person-group><name name-style="western"><surname>Wharton</surname><given-names>RA</given-names></name></person-group> (<year>1980</year>) <article-title>Review of the Nearctic <tp:taxon-name><tp:taxon-name-part taxon-name-part-type="tribe">Alysiini</tp:taxon-name-part></tp:taxon-name> (<tp:taxon-name><tp:taxon-name-part taxon-name-part-type="order">Hymenoptera</tp:taxon-name-part></tp:taxon-name>, <tp:taxon-name><tp:taxon-name-part taxon-name-part-type="family">Braconidae</tp:taxon-name-part></tp:taxon-name>) with discussion of generic relationships within the tribe.</article-title><source>University of California Publications in Entomology</source><volume>88</volume>: <fpage>1</fpage>–<lpage>112</lpage>.</mixed-citation></ref><ref id="B24"><mixed-citation xmlns:xlink="http://www.w3.org/1999/xlink" xlink:type="simple"><person-group><name name-style="western"><surname>Yao</surname><given-names>J-L</given-names></name><name name-style="western"><surname>van Achterberg</surname><given-names>C</given-names></name><name name-style="western"><surname>Sharkey</surname><given-names>MJ</given-names></name><name name-style="western"><surname>Chen</surname><given-names>J-H</given-names></name></person-group> (<year>2018a</year>) <article-title><italic><tp:taxon-name><tp:taxon-name-part taxon-name-part-type="genus">Separatatus</tp:taxon-name-part></tp:taxon-name></italic> Chen &amp; Wu (<tp:taxon-name><tp:taxon-name-part taxon-name-part-type="order">Hymenoptera</tp:taxon-name-part></tp:taxon-name>: <tp:taxon-name><tp:taxon-name-part taxon-name-part-type="family">Braconidae</tp:taxon-name-part></tp:taxon-name>: <tp:taxon-name><tp:taxon-name-part taxon-name-part-type="subfamily">Alysiinae</tp:taxon-name-part></tp:taxon-name>) newly recorded from Thailand, with description of one new species and one new combination.</article-title><source>Zootaxa</source><volume>4433</volume>(<issue>1</issue>): <fpage>187</fpage>–<lpage>194</lpage>. <ext-link xlink:type="simple" ext-link-type="doi" xlink:href="10.11646/zootaxa.4433.1.12">https://doi.org/10.11646/zootaxa.4433.1.12</ext-link></mixed-citation></ref></ref-list></tp:taxon-treatment>
