# Supplementary material for: Review of the Bobekia-group (Braconidae, Alysiinae, Alysiini), with description of a new genus and a new subgenus
Source: Zookeys. 2020 Apr 13;926:25–51. doi: 10.3897/zookeys.926.47270 (PMC7170972; doi:10.3897/zookeys.926.47270)
Supplement: XML Treatment for Senwot [file zookeys.926.47270-treatment11.xml]

<!DOCTYPE tp:taxon-treatment
  PUBLIC "-//TaxonX//DTD Taxonomic Treatment Publishing DTD v0 20100105//EN" "tax-treatment-NSO.dtd">
<tp:taxon-treatment xmlns:tp="http://www.plazi.org/taxpub"><tp:treatment-meta><kwd-group><label>Taxon classification</label><kwd><named-content xmlns:xlink="http://www.w3.org/1999/xlink" content-type="kingdom">Animalia</named-content></kwd><kwd><named-content xmlns:xlink="http://www.w3.org/1999/xlink" content-type="order">Hymenoptera</named-content></kwd><kwd><named-content xmlns:xlink="http://www.w3.org/1999/xlink" content-type="family">Braconidae</named-content></kwd></kwd-group><mixed-citation publication-type="journal"><person-group><name><surname>Zhang</surname><given-names>Ruo-Nan</given-names></name><name><surname>van Achterberg</surname><given-names>Cornelis</given-names></name><name><surname>Tian</surname><given-names>Xiao-Xia</given-names></name><name><surname>Tan</surname><given-names>Jiang-Li</given-names></name></person-group><article-title>Review of the <italic><tp:taxon-name><tp:taxon-name-part taxon-name-part-type="genus" reg="Bobekia">Bobekia</tp:taxon-name-part></tp:taxon-name></italic>-group (<tp:taxon-name><tp:taxon-name-part taxon-name-part-type="family">Braconidae</tp:taxon-name-part></tp:taxon-name>, <tp:taxon-name><tp:taxon-name-part taxon-name-part-type="subfamily">Alysiinae</tp:taxon-name-part></tp:taxon-name>, <tp:taxon-name><tp:taxon-name-part taxon-name-part-type="tribe">Alysiini</tp:taxon-name-part></tp:taxon-name>), with description of a new genus and a new subgenus</article-title><source>Zookeys</source><day>13</day><month>4</month><year>2020</year><volume>926</volume><fpage>25</fpage><lpage>51</lpage><pub-id pub-id-type="doi">10.3897/zookeys.926.47270</pub-id></mixed-citation></tp:treatment-meta><tp:nomenclature><tp:taxon-name><object-id xmlns:xlink="http://www.w3.org/1999/xlink" content-type="arpha" xlink:type="simple">C672011E-A0A0-57C9-B2AB-85CEE1DDBA81</object-id>
            <tp:taxon-name-part taxon-name-part-type="genus" reg="Senwot">Senwot</tp:taxon-name-part>
          </tp:taxon-name><tp:taxon-authority>Wharton, 1983</tp:taxon-authority><xref ref-type="fig" rid="F11">Figs 106–114</xref><tp:nomenclature-citation-list><tp:nomenclature-citation><tp:taxon-name>
                <tp:taxon-name-part taxon-name-part-type="genus" reg="Senwot">Senwot</tp:taxon-name-part>
              </tp:taxon-name><comment>Wharton, 1983: 277–279; Fischer 1991: 31 (redescription). Type species (by original designation): <tp:taxon-name><tp:taxon-name-part taxon-name-part-type="genus" reg="Senwot">Senwot</tp:taxon-name-part> <tp:taxon-name-part taxon-name-part-type="species" reg="africanus">africanus</tp:taxon-name-part></tp:taxon-name> Wharton, 1983 [holotype (<named-content xmlns:xlink="http://www.w3.org/1999/xlink" content-type="dwc:institutional_code" xlink:type="simple">AEI</named-content>) was unavailable].</comment></tp:nomenclature-citation></tp:nomenclature-citation-list></tp:nomenclature><tp:treatment-sec sec-type="notes" id="SECID0EMTAI"><title>Notes.</title><p>A small genus of Afrotropical and Oriental species with unknown biology. The four species can be identified with the key by <xref ref-type="bibr" rid="B25">Yao et al. (2018b)</xref>. Morphologically similar to <italic><tp:taxon-name><tp:taxon-name-part taxon-name-part-type="genus" reg="Bobekoides">Bobekoides</tp:taxon-name-part></tp:taxon-name></italic> and <italic><tp:taxon-name><tp:taxon-name-part taxon-name-part-type="genus" reg="Hylcalosia">Hylcalosia</tp:taxon-name-part></tp:taxon-name></italic>, as shown by the shape of the mandible and clypeus, the genus differs mainly by the parallel-sided and more or less elongated pterostigma (in Asian spp. less than in African spp.).</p><fig id="F11" position="float" orientation="portrait"><object-id xmlns:xlink="http://www.w3.org/1999/xlink" content-type="doi" xlink:type="simple">10.3897/zookeys.926.47270.figures106-114</object-id><object-id xmlns:xlink="http://www.w3.org/1999/xlink" content-type="arpha" xlink:type="simple">E60511C3-E49B-5B10-A37D-49221EDA14D3</object-id><label>Figures 106–114.</label><caption><p><italic><tp:taxon-name><tp:taxon-name-part taxon-name-part-type="genus" reg="Senwot">Senwot</tp:taxon-name-part> <tp:taxon-name-part taxon-name-part-type="species" reg="yinxianggaoae">yinxianggaoae</tp:taxon-name-part></tp:taxon-name></italic> Yao, ♀, holotype <bold>106</bold> habitus, lateral aspect <bold>107</bold> wings <bold>108</bold> mesosoma, lateral aspect <bold>109</bold> mesosoma, dorsal aspect <bold>110</bold> propodeum, first–third metasomal tergites, dorsal aspect <bold>111</bold> head, anterior aspect <bold>112</bold> head, dorsal aspect <bold>113</bold> head, lateral aspect <bold>114</bold> ovipositor and its sheath, lateral aspect. Photos: J-L Yao.</p></caption><graphic xmlns:xlink="http://www.w3.org/1999/xlink" xlink:href="zookeys-926-025-g011.jpg" position="float" orientation="portrait" xlink:type="simple" id="oo_399417.jpg"><uri content-type="original_file" xlink:type="simple">https://binary.pensoft.net/fig/399417</uri></graphic></fig><fig id="F12" position="float" orientation="portrait"><object-id xmlns:xlink="http://www.w3.org/1999/xlink" content-type="doi" xlink:type="simple">10.3897/zookeys.926.47270.figures115-126</object-id><object-id xmlns:xlink="http://www.w3.org/1999/xlink" content-type="arpha" xlink:type="simple">9ADC661A-E183-5A37-A5AB-6724901C1B5C</object-id><label>Figures 115–126.</label><caption><p><italic><tp:taxon-name><tp:taxon-name-part taxon-name-part-type="genus" reg="Separatatus">Separatatus</tp:taxon-name-part> <tp:taxon-name-part taxon-name-part-type="species" reg="carinatus">carinatus</tp:taxon-name-part></tp:taxon-name></italic> Chen &amp; Wu, ♀, holotype <bold>115</bold> wings <bold>116</bold> mesosoma, dorsal aspect <bold>117</bold> mandible, full view of first tooth <bold>118</bold> head, dorsal aspect <bold>119</bold> hind leg <bold>120</bold> mandible, full view of third tooth (fourth tooth arrowed) <bold>121</bold> head, anterior aspect <bold>122</bold> first–third metasomal tergites, dorsal aspect <bold>123</bold> basal antennal segments <bold>124</bold> antenna <bold>125</bold> habitus, lateral aspect <bold>126</bold> outer hind claw, lateral aspect.</p></caption><graphic xmlns:xlink="http://www.w3.org/1999/xlink" xlink:href="zookeys-926-025-g012.jpg" position="float" orientation="portrait" xlink:type="simple" id="oo_399418.jpg"><uri content-type="original_file" xlink:type="simple">https://binary.pensoft.net/fig/399418</uri></graphic></fig></tp:treatment-sec><ref-list><ref id="B25"><mixed-citation xmlns:xlink="http://www.w3.org/1999/xlink" xlink:type="simple"><person-group><name name-style="western"><surname>Yao</surname><given-names>J-L</given-names></name><name name-style="western"><surname>van Achterberg</surname><given-names>C</given-names></name><name name-style="western"><surname>Sharkey</surname><given-names>MJ</given-names></name><name name-style="western"><surname>Chapman</surname><given-names>EG</given-names></name><name name-style="western"><surname>Chen</surname><given-names>J-H</given-names></name></person-group> (<year>2018b</year>) <article-title><italic><tp:taxon-name><tp:taxon-name-part taxon-name-part-type="genus">Senwot</tp:taxon-name-part></tp:taxon-name></italic> Wharton, a new genus for the Oriental region with description of two new species from Thailand (<tp:taxon-name><tp:taxon-name-part taxon-name-part-type="order">Hymenoptera</tp:taxon-name-part></tp:taxon-name>: <tp:taxon-name><tp:taxon-name-part taxon-name-part-type="family">Braconidae</tp:taxon-name-part></tp:taxon-name>: <tp:taxon-name><tp:taxon-name-part taxon-name-part-type="subfamily">Alysiinae</tp:taxon-name-part></tp:taxon-name>).</article-title><source>Journal of Asia-Pacific Entomology</source><volume>22</volume>(<issue>1</issue>): <fpage>103</fpage>–<lpage>109</lpage>. <ext-link xlink:type="simple" ext-link-type="doi" xlink:href="10.1016/j.aspen.2018.12.001">https://doi.org/10.1016/j.aspen.2018.12.001</ext-link></mixed-citation></ref></ref-list></tp:taxon-treatment>
